# Supplementary material for: Cross-tissue omics analysis discovers ten adipose genes encoding secreted proteins in obesity-related non-alcoholic fatty liver disease
Source: eBioMedicine. 2023 May 22;92:104620. doi: 10.1016/j.ebiom.2023.104620 (PMC10277924; doi:10.1016/j.ebiom.2023.104620)
Supplement: Supplementary Table S1 [file mmc1.xlsx]

## Sheet: supplement_table_wgcna_adipose_
Supplementary Table 1: Genes in the "lightyellow" adipose tissue co-expression module, i.e. network, from WGCNA analysis in the KOBS cohort adipose expression data (for descriptions of the columns, please see the table footnote).
Ensembl ID	Gene	Adipose lightyellow membership (r)
ENSG00000102034	ELF4	-0.712
ENSG00000176463	SLCO3A1	-0.68
ENSG00000110090	CPT1A	-0.588
ENSG00000100479	POLE2	-0.523
ENSG00000176658	MYO1D	-0.512
ENSG00000177054	ZDHHC13	-0.497
ENSG00000101236	RNF24	-0.481
ENSG00000123374	CDK2	-0.477
ENSG00000041982	TNC	-0.467
ENSG00000156265	MAP3K7CL	-0.446
ENSG00000137869	CYP19A1	-0.425
ENSG00000164136	IL15	-0.423
ENSG00000125675	GRIA3	-0.411
ENSG00000065618	COL17A1	-0.409
ENSG00000163792	TCF23	-0.406
ENSG00000183833	MAATS1	-0.397
ENSG00000088899	LZTS3	0.229
ENSG00000187758	ADH1A	0.264
ENSG00000171227	TMEM37	0.275
ENSG00000254211	LINC01485	0.295
ENSG00000243018	RP5-1070G24.2	0.301
ENSG00000249436	CTD-2023N9.3	0.334
ENSG00000226314	ZNF192P1	0.335
ENSG00000157782	CABP1	0.339
ENSG00000074319	TSG101	0.348
ENSG00000226026	RP11-57H12.3	0.352
ENSG00000225793	RP1-234P15.4	0.353
ENSG00000229666	MAST4-AS1	0.354
ENSG00000205209	SCGB2B2	0.354
ENSG00000134376	CRB1	0.357
ENSG00000263207	RP11-26L20.4	0.357
ENSG00000157150	TIMP4	0.36
ENSG00000143196	DPT	0.36
ENSG00000255872	RP11-613M10.9	0.362
ENSG00000233411	RP11-104L21.2	0.363
ENSG00000176402	GJC3	0.372
ENSG00000087995	METTL2A	0.381
ENSG00000179270	C2orf71	0.382
ENSG00000251331	NA	0.383
ENSG00000165376	CLDN2	0.387
ENSG00000264569	RP13-650J16.1	0.391
ENSG00000127399	LRRC61	0.392
ENSG00000140986	RPL3L	0.392
ENSG00000269982	RP11-1020A11.2	0.395
ENSG00000183785	TUBA8	0.398
ENSG00000257052	RP11-881M11.2	0.398
ENSG00000249825	CTD-2201I18.1	0.4
ENSG00000267417	CTC-239J10.1	0.4
ENSG00000226031	FGF13-AS1	0.401
ENSG00000147573	TRIM55	0.406
ENSG00000245468	RP11-367J11.3	0.406
ENSG00000070770	CSNK2A2	0.407
ENSG00000130876	SLC7A10	0.408
ENSG00000233862	AC016907.3	0.412
ENSG00000263089	RP11-166P13.4	0.413
ENSG00000216863	LY86-AS1	0.414
ENSG00000225265	TAF1A-AS1	0.415
ENSG00000071205	ARHGAP10	0.418
ENSG00000183323	CCDC125	0.419
ENSG00000263004	RP11-166P13.3	0.42
ENSG00000225180	AATK-AS1	0.422
ENSG00000141150	NA	0.424
ENSG00000139445	FOXN4	0.425
ENSG00000161594	KLHL10	0.426
ENSG00000172771	EFCAB12	0.426
ENSG00000113296	THBS4	0.428
ENSG00000261777	RP11-529K1.2	0.428
ENSG00000213994	RP11-414H17.5	0.432
ENSG00000205771	CATSPER2P1	0.432
ENSG00000240006	LINC02004	0.432
ENSG00000225981	AC102953.4	0.435
ENSG00000135900	MRPL44	0.437
ENSG00000268549	NA	0.438
ENSG00000153303	FRMD1	0.44
ENSG00000260625	RP11-452L6.7	0.443
ENSG00000125337	KIF25	0.443
ENSG00000232901	CYCSP10	0.443
ENSG00000243961	RP5-839B4.8	0.445
ENSG00000214546	AC087491.2	0.448
ENSG00000267714	CTD-2540B15.6	0.451
ENSG00000167632	TRAPPC9	0.452
ENSG00000177406	RP11-218M22.1	0.452
ENSG00000120332	TNN	0.46
ENSG00000164972	C9orf24	0.462
ENSG00000175773	RP11-121M22.1	0.463
ENSG00000233382	NKAPP1	0.466
ENSG00000267122	AC004490.1	0.466
ENSG00000133477	FAM83F	0.467
ENSG00000236319	CTD-2033D24.2	0.469
ENSG00000100439	ABHD4	0.47
ENSG00000181997	AQP7P2	0.47
ENSG00000267385	CTB-50L17.14	0.472
ENSG00000110536	PTPMT1	0.474
ENSG00000134508	CABLES1	0.475
ENSG00000148513	ANKRD30A	0.478
ENSG00000106526	ACTR3C	0.479
ENSG00000235263	RP13-392I16.1	0.485
ENSG00000240800	ATP8A2P1	0.486
ENSG00000217648	RP1-95L4.4	0.487
ENSG00000226853	AC010894.3	0.489
ENSG00000184903	IMMP2L	0.489
ENSG00000167216	KATNAL2	0.49
ENSG00000105426	PTPRS	0.491
ENSG00000235687	LINC00993	0.492
ENSG00000144043	TEX261	0.503
ENSG00000051620	HEBP2	0.503
ENSG00000173432	SAA1	0.503
ENSG00000178826	TMEM139	0.504
ENSG00000258056	RP11-644F5.11	0.504
ENSG00000150433	TMEM218	0.511
ENSG00000234235	BOK-AS1	0.512
ENSG00000116885	OSCP1	0.513
ENSG00000189283	FHIT	0.514
ENSG00000181234	TMEM132C	0.518
ENSG00000124615	MOCS1	0.519
ENSG00000197265	GTF2E2	0.52
ENSG00000249487	LINC01586	0.52
ENSG00000234753	FOXP4-AS1	0.52
ENSG00000102225	CDK16	0.521
ENSG00000183549	ACSM5	0.523
ENSG00000168517	HEXIM2	0.526
ENSG00000160685	ZBTB7B	0.529
ENSG00000267069	RP11-64C12.8	0.529
ENSG00000136383	ALPK3	0.531
ENSG00000135144	DTX1	0.532
ENSG00000258603	RP3-414A15.10	0.533
ENSG00000091513	TF	0.533
ENSG00000228522	RP11-236F9.2	0.534
ENSG00000270212	CTD-2540B15.12	0.534
ENSG00000168234	TTC39C	0.534
ENSG00000089737	DDX24	0.536
ENSG00000255650	FAM222A-AS1	0.539
ENSG00000140374	ETFA	0.539
ENSG00000130997	POLN	0.539
ENSG00000214022	REPIN1	0.541
ENSG00000143994	ABHD1	0.544
ENSG00000152137	HSPB8	0.547
ENSG00000092621	PHGDH	0.547
ENSG00000130988	RGN	0.555
ENSG00000088682	COQ9	0.558
ENSG00000182782	HCAR2	0.561
ENSG00000115255	REEP6	0.568
ENSG00000136448	NMT1	0.568
ENSG00000182902	SLC25A18	0.569
ENSG00000003402	CFLAR	0.569
ENSG00000251396	LINC01301	0.57
ENSG00000134463	ECHDC3	0.573
ENSG00000160307	S100B	0.576
ENSG00000131771	PPP1R1B	0.576
ENSG00000135917	SLC19A3	0.579
ENSG00000214456	PLIN5	0.581
ENSG00000156750	NA	0.589
ENSG00000171105	INSR	0.591
ENSG00000177646	ACAD9	0.592
ENSG00000214300	SPDYE3	0.593
ENSG00000246022	ALDH1L1-AS2	0.594
ENSG00000176115	AQP7P4	0.597
ENSG00000170525	PFKFB3	0.597
ENSG00000140527	WDR93	0.6
ENSG00000078618	NRDC	0.603
ENSG00000158555	GDPD5	0.604
ENSG00000163812	ZDHHC3	0.604
ENSG00000159387	IRX6	0.604
ENSG00000254109	RBPMS-AS1	0.605
ENSG00000198585	NUDT16	0.606
ENSG00000123080	CDKN2C	0.607
ENSG00000160862	AZGP1	0.607
ENSG00000254473	RP11-522I20.3	0.609
ENSG00000196781	TLE1	0.61
ENSG00000203709	C1orf132	0.611
ENSG00000255471	RP11-736K20.5	0.612
ENSG00000138207	RBP4	0.613
ENSG00000174374	NA	0.614
ENSG00000079459	FDFT1	0.618
ENSG00000129250	KIF1C	0.624
ENSG00000134297	PLEKHA8P1	0.625
ENSG00000223678	RP11-311H10.4	0.627
ENSG00000006047	YBX2	0.63
ENSG00000170634	ACYP2	0.631
ENSG00000197879	MYO1C	0.637
ENSG00000182551	ADI1	0.637
ENSG00000161558	TMEM143	0.639
ENSG00000261088	NA	0.64
ENSG00000141576	RNF157	0.64
ENSG00000236751	LINC01186	0.643
ENSG00000228794	LINC01128	0.652
ENSG00000166347	CYB5A	0.654
ENSG00000105953	OGDH	0.654
ENSG00000132170	PPARG	0.654
ENSG00000100504	PYGL	0.658
ENSG00000254862	RP11-159H22.2	0.66
ENSG00000172057	ORMDL3	0.66
ENSG00000186466	AQP7P1	0.666
ENSG00000176974	SHMT1	0.667
ENSG00000117592	PRDX6	0.677
ENSG00000079435	LIPE	0.679
ENSG00000149809	TM7SF2	0.682
ENSG00000177666	PNPLA2	0.685
ENSG00000228436	RP5-864K19.4	0.689
ENSG00000109107	ALDOC	0.69
ENSG00000142949	PTPRF	0.7
ENSG00000066027	PPP2R5A	0.703
ENSG00000105357	MYH14	0.706
ENSG00000120049	KCNIP2	0.707
ENSG00000181856	SLC2A4	0.707
ENSG00000144908	ALDH1L1	0.716
ENSG00000123472	ATPAF1	0.72
ENSG00000170145	SIK2	0.72
ENSG00000107537	PHYH	0.721
ENSG00000161243	FBXO27	0.724
ENSG00000145901	TNIP1	0.724
ENSG00000169710	FASN	0.733
ENSG00000168792	ABHD15	0.736
ENSG00000044446	PHKA2	0.736
ENSG00000165269	AQP7	0.738
ENSG00000118804	STBD1	0.74
ENSG00000185818	NAT8L	0.743
ENSG00000147576	ADHFE1	0.745
ENSG00000075239	ACAT1	0.745
ENSG00000184811	TUSC5	0.753
ENSG00000092445	TYRO3	0.754
ENSG00000122912	SLC25A16	0.76
ENSG00000166819	PLIN1	0.763
ENSG00000042286	AIFM2	0.766
ENSG00000076555	ACACB	0.767
ENSG00000122378	FAM213A	0.768
ENSG00000140740	UQCRC2	0.77
ENSG00000078070	MCCC1	0.78
ENSG00000111275	ALDH2	0.783
ENSG00000149124	GLYAT	0.787
ENSG00000119471	HSDL2	0.795
ENSG00000163931	TKT	0.797
ENSG00000197043	ANXA6	0.803
ENSG00000166123	GPT2	0.806
ENSG00000206567	AC022007.5	0.806
ENSG00000138796	HADH	0.813
ENSG00000163541	SUCLG1	0.816
ENSG00000079739	PGM1	0.82
ENSG00000151552	QDPR	0.821
ENSG00000131069	ACSS2	0.822
ENSG00000133318	RTN3	0.839
ENSG00000175198	PCCA	0.84
ENSG00000115425	PECR	0.842
ENSG00000100714	MTHFD1	0.847
ENSG00000056998	GYG2	0.848
ENSG00000186205	44621	0.871
ENSG00000162735	PEX19	0.877
ENSG00000158571	PFKFB1	0.883
Ensembl ID	Ensembl ID of the adipose lightyellow co-expression network member gene.
Gene	Gene symbol of the adipose lightyellow network gene.
Adipose lightyellow membership (r)	Membership score to the adipose lightyellow network, computed as a Pearson correlation coefficient with the co-expression network eigengene (PC1 of all gene expression in the network).
