# Supplementary material for: Cross-tissue omics analysis discovers ten adipose genes encoding secreted proteins in obesity-related non-alcoholic fatty liver disease
Source: eBioMedicine. 2023 May 22;92:104620. doi: 10.1016/j.ebiom.2023.104620 (PMC10277924; doi:10.1016/j.ebiom.2023.104620)
Supplement: Supplementary Table S2 [file mmc2.xlsx]

## Sheet: supplement_table_wgcna_adipose_
Supplementary Table 2: Genes in the "cyan" adipose tissue co-expression module, i.e. network, from WGCNA analysis in the KOBS cohort adipose expression data (for descriptions of the columns, please see the table footnote).
Ensembl ID	Gene	Adipose cyan membership (r)
ENSG00000169083	AR	-0.71
ENSG00000174899	PQLC2L	-0.647
ENSG00000057935	MTA3	-0.609
ENSG00000041515	MYO16	-0.602
ENSG00000010803	SCMH1	-0.592
ENSG00000126870	WDR60	-0.576
ENSG00000197254	AP000445.1	-0.571
ENSG00000253293	HOXA10	-0.568
ENSG00000123240	OPTN	-0.566
ENSG00000102683	SGCG	-0.552
ENSG00000104728	ARHGEF10	-0.543
ENSG00000066468	FGFR2	-0.536
ENSG00000272631	RP11-359E3.4	-0.531
ENSG00000070159	PTPN3	-0.527
ENSG00000174136	RGMB	-0.523
ENSG00000155755	TMEM237	-0.516
ENSG00000157823	AP3S2	-0.511
ENSG00000233608	TWIST2	-0.51
ENSG00000187667	NA	-0.505
ENSG00000135951	TSGA10	-0.505
ENSG00000136848	DAB2IP	-0.503
ENSG00000058056	USP13	-0.502
ENSG00000165669	FAM204A	-0.502
ENSG00000120438	TCP1	-0.495
ENSG00000120158	RCL1	-0.494
ENSG00000136436	CALCOCO2	-0.493
ENSG00000086475	SEPHS1	-0.493
ENSG00000141404	GNAL	-0.489
ENSG00000185189	NRBP2	-0.489
ENSG00000173641	HSPB7	-0.487
ENSG00000227141	RP11-545A16.3	-0.481
ENSG00000184304	PRKD1	-0.48
ENSG00000184378	ACTRT3	-0.477
ENSG00000105088	OLFM2	-0.473
ENSG00000119125	GDA	-0.471
ENSG00000112319	EYA4	-0.47
ENSG00000272016	NA	-0.467
ENSG00000148498	PARD3	-0.457
ENSG00000173281	PPP1R3B	-0.453
ENSG00000139112	GABARAPL1	-0.453
ENSG00000057294	PKP2	-0.452
ENSG00000184220	CMSS1	-0.446
ENSG00000013619	MAMLD1	-0.443
ENSG00000260105	AOC4P	-0.439
ENSG00000180385	EMC3-AS1	-0.437
ENSG00000186594	MIR22HG	-0.433
ENSG00000237159	CNTFR-AS1	-0.431
ENSG00000157510	AFAP1L1	-0.425
ENSG00000101190	TCFL5	-0.423
ENSG00000131831	RAI2	-0.421
ENSG00000100234	TIMP3	-0.416
ENSG00000072201	LNX1	-0.411
ENSG00000111879	FAM184A	-0.41
ENSG00000165092	ALDH1A1	-0.405
ENSG00000151876	FBXO4	-0.404
ENSG00000186094	AGBL4	-0.4
ENSG00000249379	RP1-27K12.4	-0.399
ENSG00000259943	RP1-39G22.7	-0.395
ENSG00000161714	PLCD3	-0.395
ENSG00000176595	KBTBD11	-0.392
ENSG00000130956	HABP4	-0.392
ENSG00000148175	STOM	-0.391
ENSG00000259351	RP11-111E14.1	-0.391
ENSG00000170035	UBE2E3	-0.39
ENSG00000110723	EXPH5	-0.389
ENSG00000271239	RP11-238F2.1	-0.382
ENSG00000228463	AP006222.2	-0.38
ENSG00000047230	CTPS2	-0.375
ENSG00000229108	MEOX2-AS1	-0.373
ENSG00000255435	RP11-770J1.3	-0.37
ENSG00000116285	ERRFI1	-0.369
ENSG00000164404	GDF9	-0.368
ENSG00000182168	UNC5C	-0.363
ENSG00000166173	LARP6	-0.359
ENSG00000272070	AC005618.6	-0.349
ENSG00000152439	ZNF773	-0.346
ENSG00000225439	BOLA3-AS1	-0.346
ENSG00000266601	RP11-6N17.3	-0.345
ENSG00000223561	AC003090.1	-0.342
ENSG00000245532	NEAT1	-0.339
ENSG00000268087	CTC-429P9.2	-0.336
ENSG00000078295	ADCY2	-0.328
ENSG00000106078	COBL	-0.326
ENSG00000138772	ANXA3	-0.326
ENSG00000120328	PCDHB12	-0.325
ENSG00000172987	HPSE2	-0.322
ENSG00000186280	KDM4D	-0.322
ENSG00000237115	RP1-131F15.2	-0.321
ENSG00000106610	STAG3L4	-0.319
ENSG00000140945	CDH13	-0.317
ENSG00000228484	RP11-106M7.1	-0.316
ENSG00000106853	PTGR1	-0.315
ENSG00000255085	AF186192.5	-0.311
ENSG00000273419	RP4-751H13.7	-0.307
ENSG00000120729	MYOT	-0.305
ENSG00000152785	BMP3	-0.302
ENSG00000204147	ASAH2B	-0.298
ENSG00000271474	RP11-710C12.1	-0.295
ENSG00000264201	MIR4701	-0.294
ENSG00000150750	C11orf53	-0.29
ENSG00000231028	LINC00271	-0.282
ENSG00000121764	HCRTR1	-0.28
ENSG00000197291	RAMP2-AS1	-0.279
ENSG00000113211	PCDHB6	-0.276
ENSG00000127990	SGCE	-0.266
ENSG00000074181	NOTCH3	-0.242
ENSG00000221890	NPTXR	-0.24
ENSG00000143878	RHOB	-0.215
ENSG00000223534	HLA-DQB1-AS1	0.109
ENSG00000179344	HLA-DQB1	0.199
ENSG00000148600	CDHR1	0.236
ENSG00000237541	HLA-DQA2	0.237
ENSG00000233175	CTD-2020K17.3	0.249
ENSG00000228331	RPL17P43	0.254
ENSG00000198502	HLA-DRB5	0.256
ENSG00000129988	LBP	0.266
ENSG00000258821	NA	0.268
ENSG00000103485	QPRT	0.274
ENSG00000222047	C10orf55	0.277
ENSG00000240687	RP11-521D12.1	0.28
ENSG00000188505	NCCRP1	0.284
ENSG00000171916	LGALS9C	0.287
ENSG00000243491	RP11-521D12.5	0.289
ENSG00000232629	HLA-DQB2	0.29
ENSG00000179082	C9orf106	0.293
ENSG00000181908	AP003774.4	0.294
ENSG00000196735	HLA-DQA1	0.297
ENSG00000121380	BCL2L14	0.301
ENSG00000179168	GGN	0.304
ENSG00000258929	NA	0.306
ENSG00000224557	HLA-DPB2	0.309
ENSG00000236256	DIAPH2-AS1	0.312
ENSG00000197992	CLEC9A	0.314
ENSG00000214894	LINC00243	0.317
ENSG00000181350	LRRC75A	0.322
ENSG00000232176	RP11-146N23.1	0.322
ENSG00000256128	LINC00944	0.323
ENSG00000272183	RP11-523H20.3	0.327
ENSG00000235888	AF064858.8	0.327
ENSG00000218052	ADAMTS7P4	0.329
ENSG00000159871	LYPD5	0.329
ENSG00000129437	KLK14	0.332
ENSG00000141096	DPEP3	0.333
ENSG00000226505	NA	0.336
ENSG00000225411	RP11-764K9.1	0.342
ENSG00000255571	MIR9-3HG	0.346
ENSG00000172803	SNX32	0.348
ENSG00000163564	PYHIN1	0.348
ENSG00000258352	RP11-23J18.1	0.349
ENSG00000165548	TMEM63C	0.349
ENSG00000131746	TNS4	0.35
ENSG00000234425	RP11-528G1.2	0.356
ENSG00000170627	GTSF1	0.356
ENSG00000256826	ATP5J2P4	0.357
ENSG00000086288	NME8	0.357
ENSG00000259250	RP11-50C13.1	0.358
ENSG00000127666	TICAM1	0.36
ENSG00000198960	ARMCX6	0.361
ENSG00000172269	DPAGT1	0.369
ENSG00000268734	CTB-61M7.2	0.37
ENSG00000158373	HIST1H2BD	0.371
ENSG00000175899	A2M	0.373
ENSG00000100362	PVALB	0.377
ENSG00000253193	NA	0.378
ENSG00000223478	RP11-545E17.3	0.378
ENSG00000139055	ERP27	0.381
ENSG00000261195	CTD-2380F24.1	0.381
ENSG00000262874	C19orf84	0.382
ENSG00000179913	B3GNT3	0.383
ENSG00000258227	CLEC5A	0.386
ENSG00000089169	RPH3A	0.386
ENSG00000145428	RNF175	0.386
ENSG00000069493	CLEC2D	0.388
ENSG00000254802	AC022182.3	0.392
ENSG00000178773	CPNE7	0.393
ENSG00000198915	RASGEF1A	0.394
ENSG00000175274	TP53I11	0.394
ENSG00000188305	C19orf35	0.395
ENSG00000269619	NA	0.395
ENSG00000256660	CLEC12B	0.397
ENSG00000042980	ADAM28	0.402
ENSG00000162551	ALPL	0.406
ENSG00000119772	DNMT3A	0.408
ENSG00000112763	BTN2A1	0.409
ENSG00000166523	CLEC4E	0.41
ENSG00000253988	RP11-489O18.1	0.411
ENSG00000180767	CHST13	0.415
ENSG00000261040	WFDC21P	0.417
ENSG00000116514	RNF19B	0.418
ENSG00000273297	RP11-38M8.1	0.419
ENSG00000169258	GPRIN1	0.42
ENSG00000153898	MCOLN2	0.423
ENSG00000265148	TSPOAP1-AS1	0.425
ENSG00000258733	CTD-2341M24.1	0.429
ENSG00000163545	NUAK2	0.433
ENSG00000271857	RP1-244F24.1	0.434
ENSG00000100167	44807	0.435
ENSG00000214688	C10orf105	0.435
ENSG00000167748	KLK1	0.436
ENSG00000218422	NA	0.45
ENSG00000268230	CTD-2619J13.8	0.45
ENSG00000165682	CLEC1B	0.454
ENSG00000155849	ELMO1	0.458
ENSG00000204252	HLA-DOA	0.466
ENSG00000148803	FUOM	0.468
ENSG00000072518	MARK2	0.471
ENSG00000272927	RP11-1191J2.5	0.479
ENSG00000059804	SLC2A3	0.48
ENSG00000105501	SIGLEC5	0.481
ENSG00000250548	RP11-47I22.2	0.482
ENSG00000179840	PIK3CD-AS1	0.482
ENSG00000075618	FSCN1	0.487
ENSG00000105464	GRIN2D	0.487
ENSG00000259436	CTC-378H22.2	0.488
ENSG00000125347	IRF1	0.491
ENSG00000137331	IER3	0.491
ENSG00000135899	SP110	0.497
ENSG00000172322	CLEC12A	0.498
ENSG00000005381	MPO	0.5
ENSG00000196126	HLA-DRB1	0.5
ENSG00000183486	MX2	0.501
ENSG00000137509	PRCP	0.503
ENSG00000229391	HLA-DRB6	0.506
ENSG00000162783	IER5	0.51
ENSG00000254887	CTC-378H22.1	0.511
ENSG00000162882	HAAO	0.513
ENSG00000149927	DOC2A	0.517
ENSG00000102970	CCL17	0.518
ENSG00000179583	CIITA	0.521
ENSG00000160588	MPZL3	0.522
ENSG00000205885	C1RL-AS1	0.523
ENSG00000116852	KIF21B	0.524
ENSG00000174788	PCP2	0.525
ENSG00000123609	NMI	0.526
ENSG00000238113	LINC01410	0.528
ENSG00000124508	BTN2A2	0.532
ENSG00000232810	TNF	0.533
ENSG00000130270	ATP8B3	0.536
ENSG00000222009	BTBD19	0.538
ENSG00000116990	MYCL	0.541
ENSG00000128011	LRFN1	0.542
ENSG00000169490	TM2D2	0.542
ENSG00000130487	KLHDC7B	0.542
ENSG00000137198	GMPR	0.545
ENSG00000198019	FCGR1B	0.545
ENSG00000129007	CALML4	0.552
ENSG00000141012	GALNS	0.552
ENSG00000261416	RP11-455F5.5	0.555
ENSG00000110076	NRXN2	0.557
ENSG00000171101	SIGLEC17P	0.558
ENSG00000160190	SLC37A1	0.559
ENSG00000150337	FCGR1A	0.559
ENSG00000203497	PDCD4-AS1	0.562
ENSG00000124140	SLC12A5	0.566
ENSG00000126246	IGFLR1	0.567
ENSG00000104998	IL27RA	0.57
ENSG00000165071	TMEM71	0.572
ENSG00000134256	CD101	0.573
ENSG00000117115	PADI2	0.576
ENSG00000117215	PLA2G2D	0.579
ENSG00000126861	OMG	0.579
ENSG00000134222	PSRC1	0.585
ENSG00000137752	CASP1	0.586
ENSG00000102032	RENBP	0.587
ENSG00000166428	PLD4	0.588
ENSG00000121966	CXCR4	0.589
ENSG00000255833	TIFAB	0.59
ENSG00000119866	BCL11A	0.593
ENSG00000183734	ASCL2	0.593
ENSG00000269913	NA	0.594
ENSG00000188452	CERKL	0.599
ENSG00000012779	ALOX5	0.604
ENSG00000204525	HLA-C	0.608
ENSG00000133874	RNF122	0.61
ENSG00000126709	IFI6	0.615
ENSG00000205784	ARRDC5	0.617
ENSG00000268001	CARD8-AS1	0.618
ENSG00000173110	HSPA6	0.622
ENSG00000059378	PARP12	0.624
ENSG00000241163	LINC00877	0.628
ENSG00000100297	MCM5	0.628
ENSG00000215458	AATBC	0.628
ENSG00000206503	HLA-A	0.629
ENSG00000139182	CLSTN3	0.632
ENSG00000122986	HVCN1	0.632
ENSG00000146112	PPP1R18	0.634
ENSG00000104856	RELB	0.634
ENSG00000185905	C16orf54	0.634
ENSG00000125505	MBOAT7	0.643
ENSG00000108798	ABI3	0.643
ENSG00000196189	SEMA4A	0.644
ENSG00000099337	KCNK6	0.647
ENSG00000250510	GPR162	0.648
ENSG00000177191	B3GNT8	0.648
ENSG00000160219	GAB3	0.649
ENSG00000204287	HLA-DRA	0.655
ENSG00000120899	PTK2B	0.655
ENSG00000179057	IGSF22	0.66
ENSG00000172375	C2CD2L	0.661
ENSG00000231389	HLA-DPA1	0.667
ENSG00000160999	SH2B2	0.667
ENSG00000125753	VASP	0.671
ENSG00000139194	RBP5	0.672
ENSG00000158473	CD1D	0.674
ENSG00000160570	DEDD2	0.676
ENSG00000223865	HLA-DPB1	0.677
ENSG00000108819	PPP1R9B	0.68
ENSG00000162739	SLAMF6	0.682
ENSG00000175262	C1orf127	0.683
ENSG00000075884	ARHGAP15	0.686
ENSG00000154589	LY96	0.687
ENSG00000172531	PPP1CA	0.692
ENSG00000077454	LRCH4	0.693
ENSG00000110697	PITPNM1	0.694
ENSG00000204397	CARD16	0.696
ENSG00000156587	UBE2L6	0.704
ENSG00000067836	ROGDI	0.704
ENSG00000183773	AIFM3	0.706
ENSG00000163563	MNDA	0.725
ENSG00000271605	MILR1	0.728
ENSG00000133256	PDE6B	0.728
ENSG00000028137	TNFRSF1B	0.735
ENSG00000129911	KLF16	0.737
ENSG00000156127	BATF	0.74
ENSG00000168918	INPP5D	0.742
ENSG00000125354	44810	0.742
ENSG00000167261	DPEP2	0.748
ENSG00000160593	JAML	0.749
ENSG00000100365	NCF4	0.75
ENSG00000166278	C2	0.752
ENSG00000158062	UBXN11	0.756
ENSG00000013810	TACC3	0.757
ENSG00000119535	CSF3R	0.758
ENSG00000019582	CD74	0.761
ENSG00000231925	TAPBP	0.762
ENSG00000105963	ADAP1	0.763
ENSG00000132535	DLG4	0.764
ENSG00000111348	ARHGDIB	0.767
ENSG00000111644	ACRBP	0.768
ENSG00000177105	RHOG	0.768
ENSG00000214212	C19orf38	0.772
ENSG00000136250	AOAH	0.779
ENSG00000148908	RGS10	0.786
ENSG00000127084	FGD3	0.79
ENSG00000186074	CD300LF	0.79
ENSG00000117091	CD48	0.796
ENSG00000204257	HLA-DMA	0.797
ENSG00000242574	HLA-DMB	0.798
ENSG00000167208	SNX20	0.803
ENSG00000163219	ARHGAP25	0.807
ENSG00000174083	NA	0.81
ENSG00000051523	CYBA	0.811
ENSG00000026297	RNASET2	0.817
ENSG00000100599	RIN3	0.819
ENSG00000103653	CSK	0.824
ENSG00000105329	TGFB1	0.827
ENSG00000140368	PSTPIP1	0.831
ENSG00000086730	LAT2	0.834
ENSG00000023902	PLEKHO1	0.836
ENSG00000103490	PYCARD	0.84
ENSG00000168071	CCDC88B	0.841
ENSG00000137161	CNPY3	0.851
ENSG00000110934	BIN2	0.854
ENSG00000147168	IL2RG	0.856
ENSG00000089820	ARHGAP4	0.86
ENSG00000205744	DENND1C	0.878
ENSG00000126882	FAM78A	0.88
ENSG00000204482	LST1	0.893
ENSG00000123329	ARHGAP9	0.897
Ensembl ID	Ensembl ID of the adipose cyan co-expression network member gene.
Gene	Gene symbol of the adipose cyan network gene.
Adipose lightyellow membership (r)	Membership score to the adipose cyan network, computed as a Pearson correlation coefficient with the co-expression network eigengene (PC1 of all gene expression in the network).
