# Supplementary material for: Cross-tissue omics analysis discovers ten adipose genes encoding secreted proteins in obesity-related non-alcoholic fatty liver disease
Source: eBioMedicine. 2023 May 22;92:104620. doi: 10.1016/j.ebiom.2023.104620 (PMC10277924; doi:10.1016/j.ebiom.2023.104620)
Supplement: Supplementary Table S3 [file mmc3.xlsx]

## Sheet: supplement_table_wgcna_liver_sa
Supplementary Table 3: Genes in the "saddlebrown" liver co-expression module, i.e. network, from WGCNA analysis in the KOBS cohort liver expression data (for descriptions of the columns, please see the table footnote).
Ensembl ID	Gene	Liver saddlebrown membership (r)
ENSG00000159110	IFNAR2	-0.585
ENSG00000129474	AJUBA	-0.584
ENSG00000106701	FSD1L	-0.577
ENSG00000273691	RP11-617F23.2	-0.535
ENSG00000117036	ETV3	-0.499
ENSG00000105550	FGF21	-0.487
ENSG00000144476	ACKR3	-0.485
ENSG00000120370	GORAB	-0.464
ENSG00000228918	LINC01344	-0.452
ENSG00000136205	TNS3	-0.425
ENSG00000135124	P2RX4	-0.394
ENSG00000135318	NT5E	0.197
ENSG00000114698	PLSCR4	0.286
ENSG00000176225	RTTN	0.319
ENSG00000134363	FST	0.358
ENSG00000112245	PTP4A1	0.381
ENSG00000151014	NOCT	0.404
ENSG00000246145	RRS1-AS1	0.409
ENSG00000146678	IGFBP1	0.411
ENSG00000167772	ANGPTL4	0.425
ENSG00000011007	ELOA	0.439
ENSG00000115648	MLPH	0.447
ENSG00000131773	KHDRBS3	0.447
ENSG00000124003	MOGAT1	0.449
ENSG00000160584	SIK3	0.452
ENSG00000157483	MYO1E	0.458
ENSG00000244018	RPL35P6	0.468
ENSG00000117643	MAN1C1	0.475
ENSG00000138646	HERC5	0.479
ENSG00000257878	RP11-256L6.3	0.48
ENSG00000005981	ASB4	0.482
ENSG00000267659	LINC01482	0.482
ENSG00000235092	ID2-AS1	0.484
ENSG00000114861	FOXP1	0.484
ENSG00000123066	MED13L	0.488
ENSG00000278886	RP11-108A14.1	0.491
ENSG00000258819	RP11-7F17.3	0.5
ENSG00000229980	TOB1-AS1	0.5
ENSG00000203739	RP11-296O14.3	0.504
ENSG00000231113	RP3-475N16.1	0.506
ENSG00000135517	MIP	0.506
ENSG00000258498	DIO3OS	0.509
ENSG00000124523	SIRT5	0.511
ENSG00000095203	EPB41L4B	0.513
ENSG00000127241	MASP1	0.514
ENSG00000198742	SMURF1	0.515
ENSG00000280837	CPS1-IT1	0.522
ENSG00000229886	RP5-1132H15.3	0.522
ENSG00000213995	NAXD	0.522
ENSG00000189419	SPATA41	0.522
ENSG00000143869	GDF7	0.527
ENSG00000145545	SRD5A1	0.53
ENSG00000204949	FAM83A-AS1	0.53
ENSG00000165972	CCDC38	0.535
ENSG00000271992	RP11-42O15.3	0.537
ENSG00000110436	SLC1A2	0.537
ENSG00000224934	RP11-441O15.3	0.54
ENSG00000166272	WBP1L	0.541
ENSG00000185950	IRS2	0.541
ENSG00000115738	ID2	0.542
ENSG00000138678	GPAT3	0.553
ENSG00000164291	ARSK	0.554
ENSG00000089057	SLC23A2	0.554
ENSG00000107282	APBA1	0.555
ENSG00000258460	RP11-168L7.1	0.556
ENSG00000083223	ZCCHC6	0.557
ENSG00000187079	TEAD1	0.565
ENSG00000003987	MTMR7	0.57
ENSG00000250056	LINC01018	0.571
ENSG00000149187	CELF1	0.575
ENSG00000124374	PAIP2B	0.576
ENSG00000151552	QDPR	0.582
ENSG00000247011	RP11-700H6.1	0.585
ENSG00000100033	PRODH	0.586
ENSG00000177138	FAM9B	0.589
ENSG00000101577	LPIN2	0.604
ENSG00000084110	HAL	0.606
ENSG00000111266	DUSP16	0.607
ENSG00000109466	KLHL2	0.613
ENSG00000112394	SLC16A10	0.613
ENSG00000139344	AMDHD1	0.614
ENSG00000034239	EFCAB1	0.615
ENSG00000126522	ASL	0.617
ENSG00000095637	SORBS1	0.617
ENSG00000162852	CNST	0.618
ENSG00000120053	GOT1	0.619
ENSG00000162702	ZNF281	0.621
ENSG00000154556	SORBS2	0.624
ENSG00000141232	TOB1	0.625
ENSG00000219607	PPP1R3G	0.628
ENSG00000117009	KMO	0.63
ENSG00000231969	AC144449.1	0.631
ENSG00000121361	KCNJ8	0.633
ENSG00000170776	AKAP13	0.634
ENSG00000116761	CTH	0.635
ENSG00000125170	DOK4	0.637
ENSG00000139410	SDSL	0.641
ENSG00000065154	OAT	0.644
ENSG00000130066	SAT1	0.645
ENSG00000171408	PDE7B	0.647
ENSG00000122729	ACO1	0.647
ENSG00000137161	CNPY3	0.649
ENSG00000131979	GCH1	0.65
ENSG00000137491	SLCO2B1	0.653
ENSG00000170145	SIK2	0.662
ENSG00000128185	DGCR6L	0.68
ENSG00000207652	MIR621	0.681
ENSG00000139112	GABARAPL1	0.684
ENSG00000146648	EGFR	0.685
ENSG00000118520	ARG1	0.686
ENSG00000152270	PDE3B	0.689
ENSG00000117592	PRDX6	0.696
ENSG00000151224	MAT1A	0.697
ENSG00000117859	OSBPL9	0.703
ENSG00000102743	SLC25A15	0.705
ENSG00000124713	GNMT	0.706
ENSG00000161132	XXbac-B444P24.10	0.709
ENSG00000156011	PSD3	0.715
ENSG00000021826	CPS1	0.755
ENSG00000160712	IL6R	0.76
ENSG00000171759	PAH	0.765
ENSG00000139209	SLC38A4	0.766
ENSG00000269386	RAB11B-AS1	0.766
ENSG00000135423	GLS2	0.769
ENSG00000109819	PPARGC1A	0.782
ENSG00000135094	SDS	0.786
ENSG00000136881	BAAT	0.79
ENSG00000003989	SLC7A2	0.8
ENSG00000166123	GPT2	0.81
ENSG00000130707	ASS1	0.812
ENSG00000008311	AASS	0.828
ENSG00000153086	ACMSD	0.862
ENSG00000113924	HGD	0.884
Ensembl ID	Ensembl ID of the liver saddlebrown co-expression network member gene.
Gene	Gene symbol of the liver saddlebrown network gene.
Liver saddlebrown membership (r)	Membership score to the liver saddlebrown network, computed as a Pearson correlation coefficient with the co-expression network eigengene (PC1 of all gene expression in the network).
