# Supplementary material for: Cross-tissue omics analysis discovers ten adipose genes encoding secreted proteins in obesity-related non-alcoholic fatty liver disease
Source: eBioMedicine. 2023 May 22;92:104620. doi: 10.1016/j.ebiom.2023.104620 (PMC10277924; doi:10.1016/j.ebiom.2023.104620)
Supplement: Supplementary Table S4 [file mmc4.xlsx]

## Sheet: supplement_table_wgcna_adipose_
Supplementary Table 4: Genes in the "lavenderblush3" adipose tissue co-expression module, i.e. network, from WGCNA analysis in the KOBS cohort adipose expression data (for descriptions of the columns, please see the table footnote).
Ensembl ID	Gene	Adipose lavenderblush3 membership (r)
ENSG00000009950	MLXIPL	-0.69
ENSG00000106538	RARRES2	-0.645
ENSG00000168754	FAM178B	-0.636
ENSG00000108799	EZH1	-0.628
ENSG00000111077	TNS2	-0.626
ENSG00000114779	ABHD14B	-0.625
ENSG00000259347	RP11-798K3.2	-0.619
ENSG00000262454	MIR193BHG	-0.611
ENSG00000235688	AC116614.1	-0.604
ENSG00000269190	FBXO17	-0.584
ENSG00000099864	PALM	-0.582
ENSG00000178922	HYI	-0.578
ENSG00000272622	RP11-395N3.2	-0.575
ENSG00000253948	RP11-410L14.2	-0.575
ENSG00000143416	SELENBP1	-0.574
ENSG00000035664	DAPK2	-0.574
ENSG00000184381	PLA2G6	-0.57
ENSG00000257337	RP11-983P16.4	-0.57
ENSG00000129757	CDKN1C	-0.566
ENSG00000102287	GABRE	-0.564
ENSG00000165795	NDRG2	-0.56
ENSG00000167641	PPP1R14A	-0.558
ENSG00000261840	RP11-146F11.1	-0.55
ENSG00000203546	RP11-176H8.1	-0.548
ENSG00000185100	ADSSL1	-0.546
ENSG00000271576	RP11-486G15.2	-0.535
ENSG00000124440	HIF3A	-0.53
ENSG00000173207	CKS1B	-0.529
ENSG00000182636	NDN	-0.529
ENSG00000185800	DMWD	-0.524
ENSG00000171596	NMUR1	-0.523
ENSG00000249673	NOP14-AS1	-0.523
ENSG00000103202	NME4	-0.521
ENSG00000159111	MRPL10	-0.521
ENSG00000273344	PAXIP1-AS1	-0.517
ENSG00000269936	NA	-0.508
ENSG00000259417	LINC01314	-0.506
ENSG00000221953	C1orf229	-0.505
ENSG00000249249	AC010226.4	-0.498
ENSG00000197768	STPG3	-0.496
ENSG00000121671	CRY2	-0.495
ENSG00000231999	FLJ27354	-0.493
ENSG00000156502	SUPV3L1	-0.492
ENSG00000249669	CARMN	-0.489
ENSG00000081665	ZNF506	-0.483
ENSG00000183837	PNMA3	-0.481
ENSG00000158023	WDR66	-0.475
ENSG00000264727	RP11-680C21.1	-0.472
ENSG00000165807	PPP1R36	-0.47
ENSG00000122085	MTERF4	-0.464
ENSG00000122756	CNTFR	-0.459
ENSG00000139835	GRTP1	-0.458
ENSG00000182648	LINC01006	-0.454
ENSG00000160111	CPAMD8	-0.442
ENSG00000119227	PIGZ	-0.441
ENSG00000183807	FAM162B	-0.441
ENSG00000178821	TMEM52	-0.439
ENSG00000172554	SNTG2	-0.437
ENSG00000143858	SYT2	-0.434
ENSG00000224699	LAMTOR5-AS1	-0.433
ENSG00000271327	RP11-1109F11.3	-0.432
ENSG00000224424	PRKAR2A-AS1	-0.431
ENSG00000109111	SUPT6H	-0.43
ENSG00000188266	HYKK	-0.43
ENSG00000128298	BAIAP2L2	-0.425
ENSG00000255458	RP11-539G18.3	-0.425
ENSG00000107672	NSMCE4A	-0.42
ENSG00000223756	TSSC2	-0.418
ENSG00000231856	RP11-327P2.5	-0.417
ENSG00000229589	ACVR2B-AS1	-0.414
ENSG00000253406	AC012613.2	-0.413
ENSG00000164850	GPER1	-0.412
ENSG00000170390	DCLK2	-0.402
ENSG00000260233	SSSCA1-AS1	-0.401
ENSG00000271997	NA	-0.399
ENSG00000150477	KIAA1328	-0.397
ENSG00000126217	MCF2L	-0.396
ENSG00000273403	RP11-329B9.3	-0.395
ENSG00000227527	RP11-223A3.1	-0.394
ENSG00000125864	BFSP1	-0.392
ENSG00000226648	PLCG1-AS1	-0.392
ENSG00000259441	MRPL15P1	-0.392
ENSG00000136709	WDR33	-0.391
ENSG00000196167	COLCA1	-0.388
ENSG00000084693	AGBL5	-0.388
ENSG00000272692	RP11-399K21.14	-0.387
ENSG00000154743	TSEN2	-0.387
ENSG00000115556	PLCD4	-0.385
ENSG00000213672	NCKIPSD	-0.377
ENSG00000263053	NA	-0.373
ENSG00000246067	RAB30-AS1	-0.372
ENSG00000197882	OR7E13P	-0.37
ENSG00000102967	DHODH	-0.369
ENSG00000145945	FAM50B	-0.367
ENSG00000151303	RP11-96C23.13	-0.365
ENSG00000142188	TMEM50B	-0.362
ENSG00000272525	RP11-79P5.9	-0.361
ENSG00000182983	ZNF662	-0.359
ENSG00000214290	COLCA2	-0.357
ENSG00000156968	MPV17L	-0.354
ENSG00000198732	SMOC1	-0.35
ENSG00000235501	RP4-639F20.1	-0.349
ENSG00000271318	AP000654.5	-0.349
ENSG00000245293	RP11-286E11.1	-0.349
ENSG00000065717	TLE2	-0.347
ENSG00000253864	NA	-0.347
ENSG00000180425	C11orf71	-0.346
ENSG00000229847	EMX2OS	-0.339
ENSG00000109927	TECTA	-0.337
ENSG00000268358	NA	-0.332
ENSG00000214517	PPME1	-0.329
ENSG00000250968	RP11-322J23.1	-0.327
ENSG00000138835	RGS3	-0.326
ENSG00000235527	HIPK1-AS1	-0.326
ENSG00000187193	MT1X	-0.321
ENSG00000230102	LINC02028	-0.32
ENSG00000166770	ZNF667-AS1	-0.317
ENSG00000251450	RASGRF2-AS1	-0.315
ENSG00000232377	AC016910.1	-0.314
ENSG00000233878	AC073133.1	-0.314
ENSG00000230939	RP11-314C16.1	-0.312
ENSG00000156239	N6AMT1	-0.306
ENSG00000178222	RNF212	-0.305
ENSG00000196196	HRCT1	-0.304
ENSG00000108830	RND2	-0.303
ENSG00000172878	METAP1D	-0.302
ENSG00000254533	AF186192.1	-0.295
ENSG00000269124	AC007193.10	-0.291
ENSG00000271086	NAMA	-0.29
ENSG00000143768	LEFTY2	-0.29
ENSG00000253552	HOXA-AS2	-0.285
ENSG00000176753	C15orf56	-0.283
ENSG00000167972	ABCA3	-0.281
ENSG00000271155	RP11-435O5.5	-0.28
ENSG00000267586	LINC00907	-0.277
ENSG00000249679	RP11-279O9.4	-0.276
ENSG00000203886	CYP17A1-AS1	-0.274
ENSG00000246308	RP11-685M7.3	-0.273
ENSG00000259498	RP11-244F12.3	-0.27
ENSG00000007001	UPP2	-0.267
ENSG00000126602	TRAP1	-0.258
ENSG00000162396	PARS2	-0.223
ENSG00000232229	LINC00865	0.202
ENSG00000064012	CASP8	0.224
ENSG00000152229	PSTPIP2	0.229
ENSG00000202474	RNA5SP283	0.257
ENSG00000139970	RTN1	0.26
ENSG00000139998	RAB15	0.276
ENSG00000108700	CCL8	0.282
ENSG00000162888	C1orf147	0.287
ENSG00000240463	RPS19P3	0.289
ENSG00000182185	RAD51B	0.302
ENSG00000121904	CSMD2	0.302
ENSG00000120662	MTRF1	0.305
ENSG00000186047	DLEU7	0.313
ENSG00000102174	PHEX	0.314
ENSG00000153976	HS3ST3A1	0.32
ENSG00000148153	INIP	0.328
ENSG00000213588	ZBTB9	0.33
ENSG00000254231	CTD-2284J15.1	0.337
ENSG00000166923	GREM1	0.337
ENSG00000240207	RP11-379F4.4	0.348
ENSG00000226816	AC005082.12	0.349
ENSG00000151164	RAD9B	0.352
ENSG00000269800	PLEKHA3P1	0.353
ENSG00000092068	SLC7A8	0.354
ENSG00000177606	JUN	0.357
ENSG00000107968	MAP3K8	0.357
ENSG00000005187	ACSM3	0.358
ENSG00000259583	RP11-66B24.4	0.361
ENSG00000120738	EGR1	0.362
ENSG00000270172	NA	0.363
ENSG00000132718	SYT11	0.363
ENSG00000104689	TNFRSF10A	0.363
ENSG00000225101	OR52K3P	0.367
ENSG00000125772	GPCPD1	0.368
ENSG00000170345	FOS	0.369
ENSG00000123700	KCNJ2	0.37
ENSG00000054392	HHAT	0.37
ENSG00000138135	CH25H	0.371
ENSG00000250155	CTD-2353F22.1	0.375
ENSG00000135549	PKIB	0.376
ENSG00000103966	EHD4	0.376
ENSG00000163739	CXCL1	0.38
ENSG00000187008	NA	0.383
ENSG00000145365	TIFA	0.383
ENSG00000246898	LINC00920	0.384
ENSG00000138829	FBN2	0.385
ENSG00000259953	RP11-4O1.2	0.386
ENSG00000074966	TXK	0.391
ENSG00000235770	LINC00607	0.392
ENSG00000226751	AF127936.5	0.395
ENSG00000086061	DNAJA1	0.395
ENSG00000101670	LIPG	0.397
ENSG00000226453	RP11-379B8.1	0.4
ENSG00000162692	VCAM1	0.406
ENSG00000246731	MGC16275	0.409
ENSG00000187951	ARHGAP11B	0.411
ENSG00000102802	MEDAG	0.413
ENSG00000132646	PCNA	0.413
ENSG00000184557	SOCS3	0.417
ENSG00000168779	SHOX2	0.417
ENSG00000050344	NFE2L3	0.421
ENSG00000013563	DNASE1L1	0.425
ENSG00000144354	CDCA7	0.425
ENSG00000196418	ZNF124	0.427
ENSG00000125871	MGME1	0.429
ENSG00000108691	CCL2	0.429
ENSG00000188342	GTF2F2	0.432
ENSG00000151917	BEND6	0.439
ENSG00000143507	DUSP10	0.44
ENSG00000106560	GIMAP2	0.444
ENSG00000148229	POLE3	0.449
ENSG00000265415	CTD-2510F5.4	0.449
ENSG00000109220	CHIC2	0.452
ENSG00000117016	RIMS3	0.453
ENSG00000133816	MICAL2	0.454
ENSG00000139618	BRCA2	0.455
ENSG00000123219	CENPK	0.456
ENSG00000164251	F2RL1	0.457
ENSG00000116690	PRG4	0.459
ENSG00000112137	PHACTR1	0.459
ENSG00000175606	TMEM70	0.461
ENSG00000175348	TMEM9B	0.461
ENSG00000151320	AKAP6	0.462
ENSG00000086062	B4GALT1	0.462
ENSG00000023697	DERA	0.462
ENSG00000111450	STX2	0.464
ENSG00000118242	MREG	0.465
ENSG00000189067	LITAF	0.467
ENSG00000185883	ATP6V0C	0.469
ENSG00000162512	SDC3	0.47
ENSG00000243810	RP5-1096J16.1	0.471
ENSG00000121690	DEPDC7	0.473
ENSG00000125384	PTGER2	0.474
ENSG00000159110	IFNAR2	0.475
ENSG00000062598	ELMO2	0.481
ENSG00000268849	SIGLEC22P	0.481
ENSG00000213551	DNAJC9	0.481
ENSG00000154237	LRRK1	0.482
ENSG00000111249	CUX2	0.486
ENSG00000154310	TNIK	0.489
ENSG00000169429	CXCL8	0.49
ENSG00000225465	RFPL1S	0.492
ENSG00000113749	HRH2	0.493
ENSG00000124813	RUNX2	0.496
ENSG00000205581	HMGN1	0.498
ENSG00000024526	DEPDC1	0.499
ENSG00000092470	WDR76	0.499
ENSG00000248996	RP11-1334A24.6	0.501
ENSG00000121594	CD80	0.502
ENSG00000106868	SUSD1	0.506
ENSG00000149428	HYOU1	0.508
ENSG00000070759	TESK2	0.51
ENSG00000176788	BASP1	0.511
ENSG00000176749	CDK5R1	0.515
ENSG00000121281	ADCY7	0.516
ENSG00000069849	ATP1B3	0.518
ENSG00000113494	PRLR	0.519
ENSG00000265975	CTB-41I6.2	0.522
ENSG00000097046	CDC7	0.53
ENSG00000138678	GPAT3	0.532
ENSG00000136816	TOR1B	0.536
ENSG00000103222	ABCC1	0.538
ENSG00000153208	MERTK	0.54
ENSG00000257824	RP11-1049A21.2	0.543
ENSG00000152056	AP1S3	0.544
ENSG00000171208	NETO2	0.545
ENSG00000166710	B2M	0.547
ENSG00000164305	CASP3	0.548
ENSG00000105355	PLIN3	0.549
ENSG00000121957	GPSM2	0.549
ENSG00000134028	ADAMDEC1	0.552
ENSG00000108829	LRRC59	0.559
ENSG00000196975	ANXA4	0.559
ENSG00000008083	JARID2	0.56
ENSG00000164430	MB21D1	0.561
ENSG00000260101	RP11-568N6.1	0.562
ENSG00000115414	FN1	0.565
ENSG00000161800	RACGAP1	0.566
ENSG00000196396	PTPN1	0.567
ENSG00000138160	KIF11	0.57
ENSG00000272908	RP11-121A8.1	0.572
ENSG00000213876	RPL7AP64	0.573
ENSG00000137807	KIF23	0.575
ENSG00000204516	MICB	0.575
ENSG00000111863	ADTRP	0.575
ENSG00000169410	PTPN9	0.576
ENSG00000184254	ALDH1A3	0.576
ENSG00000165490	DDIAS	0.576
ENSG00000167553	TUBA1C	0.577
ENSG00000152503	TRIM36	0.578
ENSG00000163376	KBTBD8	0.581
ENSG00000084234	APLP2	0.583
ENSG00000163162	RNF149	0.583
ENSG00000197971	MBP	0.585
ENSG00000156675	RAB11FIP1	0.586
ENSG00000090339	ICAM1	0.586
ENSG00000131724	IL13RA1	0.586
ENSG00000213694	S1PR3	0.586
ENSG00000173085	COQ2	0.587
ENSG00000228601	RPL39P	0.588
ENSG00000196664	TLR7	0.588
ENSG00000104738	MCM4	0.591
ENSG00000188211	NCR3LG1	0.593
ENSG00000213186	TRIM59	0.595
ENSG00000138778	CENPE	0.596
ENSG00000131389	SLC6A6	0.596
ENSG00000196511	TPK1	0.599
ENSG00000100285	NEFH	0.6
ENSG00000119969	HELLS	0.602
ENSG00000112742	TTK	0.603
ENSG00000054219	LY75	0.605
ENSG00000150681	RGS18	0.606
ENSG00000123416	TUBA1B	0.607
ENSG00000159216	RUNX1	0.608
ENSG00000179388	EGR3	0.608
ENSG00000170915	PAQR8	0.608
ENSG00000162704	ARPC5	0.611
ENSG00000197622	CDC42SE1	0.613
ENSG00000068489	PRR11	0.615
ENSG00000260841	NA	0.615
ENSG00000134780	DAGLA	0.617
ENSG00000100368	CSF2RB	0.618
ENSG00000140548	ZNF710	0.622
ENSG00000116679	IVNS1ABP	0.625
ENSG00000251442	LINC01094	0.627
ENSG00000111247	RAD51AP1	0.629
ENSG00000130695	CEP85	0.632
ENSG00000153012	LGI2	0.632
ENSG00000198814	GK	0.635
ENSG00000253522	MIR3142HG	0.636
ENSG00000135605	TEC	0.637
ENSG00000109861	CTSC	0.64
ENSG00000141540	TTYH2	0.641
ENSG00000171320	ESCO2	0.642
ENSG00000026508	CD44	0.644
ENSG00000002587	HS3ST1	0.646
ENSG00000134996	OSTF1	0.648
ENSG00000178562	CD28	0.65
ENSG00000005059	MCUB	0.651
ENSG00000136868	SLC31A1	0.653
ENSG00000213024	NUP62	0.654
ENSG00000185477	GPRIN3	0.656
ENSG00000134215	VAV3	0.657
ENSG00000078237	TIGAR	0.657
ENSG00000143870	PDIA6	0.658
ENSG00000155393	HEATR3	0.658
ENSG00000145335	SNCA	0.659
ENSG00000142197	DOPEY2	0.663
ENSG00000196730	DAPK1	0.664
ENSG00000146409	SLC18B1	0.664
ENSG00000065911	MTHFD2	0.666
ENSG00000135956	TMEM127	0.667
ENSG00000255197	RP11-750H9.5	0.668
ENSG00000188921	HACD4	0.672
ENSG00000154429	CCSAP	0.673
ENSG00000054277	OPN3	0.676
ENSG00000198771	RCSD1	0.678
ENSG00000104312	RIPK2	0.68
ENSG00000137812	KNL1	0.683
ENSG00000167207	NOD2	0.684
ENSG00000136040	PLXNC1	0.688
ENSG00000167977	KCTD5	0.688
ENSG00000184574	LPAR5	0.688
ENSG00000163235	TGFA	0.691
ENSG00000137364	TPMT	0.691
ENSG00000181634	TNFSF15	0.693
ENSG00000187164	SHTN1	0.698
ENSG00000102172	SMS	0.703
ENSG00000145569	FAM105A	0.705
ENSG00000095585	BLNK	0.707
ENSG00000064652	SNX24	0.713
ENSG00000248905	FMN1	0.714
ENSG00000153029	MR1	0.715
ENSG00000187210	GCNT1	0.715
ENSG00000136634	IL10	0.719
ENSG00000174130	TLR6	0.724
ENSG00000115165	CYTIP	0.725
ENSG00000131236	CAP1	0.727
ENSG00000118515	SGK1	0.728
ENSG00000166927	MS4A7	0.731
ENSG00000143226	FCGR2A	0.737
ENSG00000070190	DAPP1	0.744
ENSG00000136235	GPNMB	0.744
ENSG00000060982	BCAT1	0.745
ENSG00000183943	PRKX	0.75
ENSG00000115355	CCDC88A	0.752
ENSG00000070882	OSBPL3	0.752
ENSG00000122862	SRGN	0.76
ENSG00000111252	SH2B3	0.762
ENSG00000166501	PRKCB	0.764
ENSG00000110911	SLC11A2	0.765
ENSG00000165168	CYBB	0.767
ENSG00000087589	CASS4	0.768
ENSG00000115762	PLEKHB2	0.775
ENSG00000106952	TNFSF8	0.777
ENSG00000134955	SLC37A2	0.778
ENSG00000113273	ARSB	0.778
ENSG00000173083	HPSE	0.78
ENSG00000089094	KDM2B	0.78
ENSG00000140030	GPR65	0.781
ENSG00000174125	TLR1	0.786
ENSG00000173200	PARP15	0.79
ENSG00000172936	MYD88	0.794
ENSG00000126860	EVI2A	0.796
ENSG00000090382	LYZ	0.798
ENSG00000104972	LILRB1	0.8
ENSG00000143153	ATP1B1	0.803
ENSG00000110031	LPXN	0.803
ENSG00000155307	SAMSN1	0.803
ENSG00000113368	LMNB1	0.805
ENSG00000147324	MFHAS1	0.805
ENSG00000145703	IQGAP2	0.807
ENSG00000166797	FAM96A	0.807
ENSG00000131238	PPT1	0.808
ENSG00000105967	TFEC	0.809
ENSG00000138670	RASGEF1B	0.81
ENSG00000185811	IKZF1	0.811
ENSG00000172578	KLHL6	0.818
ENSG00000101916	TLR8	0.82
ENSG00000140749	IGSF6	0.824
ENSG00000135905	DOCK10	0.826
ENSG00000118855	MFSD1	0.829
ENSG00000163131	CTSS	0.842
ENSG00000169508	GPR183	0.843
ENSG00000120280	CXorf21	0.845
ENSG00000081237	PTPRC	0.849
ENSG00000057252	SOAT1	0.85
ENSG00000139278	GLIPR1	0.85
ENSG00000066294	CD84	0.851
ENSG00000254087	LYN	0.859
ENSG00000143119	CD53	0.859
ENSG00000132334	PTPRE	0.86
ENSG00000151490	PTPRO	0.867
ENSG00000115956	PLEK	0.871
ENSG00000187474	FPR3	0.873
ENSG00000077585	GPR137B	0.875
ENSG00000155629	PIK3AP1	0.878
ENSG00000163823	CCR1	0.909
Ensembl ID	Ensembl ID of the adipose lavenderblush3 co-expression network member gene.
Gene	Gene symbol of the adipose lavenderblush3 network gene.
Adipose lavenderblush3 membership (r)	Membership score to the adipose lavenderblush3 network, computed as a Pearson correlation coefficient with the co-expression network eigengene (PC1 of all gene expression in the network).
