# Supplementary material for: Cross-tissue omics analysis discovers ten adipose genes encoding secreted proteins in obesity-related non-alcoholic fatty liver disease
Source: eBioMedicine. 2023 May 22;92:104620. doi: 10.1016/j.ebiom.2023.104620 (PMC10277924; doi:10.1016/j.ebiom.2023.104620)
Supplement: Supplementary Table S5 [file mmc5.xlsx]

## Sheet: supplement_table_wgcna_adipose_
Supplementary Table 5: Genes in the "brown" adipose tissue co-expression module, i.e. network, from WGCNA analysis in the KOBS cohort adipose expression data (for descriptions of the columns, please see the table footnote).
Ensembl ID	Gene	Adipose brown membership (r)
ENSG00000117791	MARC2	-0.668
ENSG00000115361	ACADL	-0.629
ENSG00000069535	MAOB	-0.628
ENSG00000101605	MYOM1	-0.628
ENSG00000133026	MYH10	-0.625
ENSG00000136854	STXBP1	-0.625
ENSG00000068383	INPP5A	-0.615
ENSG00000131378	RFTN1	-0.564
ENSG00000242259	C22orf39	-0.557
ENSG00000163864	NMNAT3	-0.547
ENSG00000152642	GPD1L	-0.539
ENSG00000140577	CRTC3	-0.532
ENSG00000151729	SLC25A4	-0.529
ENSG00000170271	FAXDC2	-0.52
ENSG00000005882	PDK2	-0.517
ENSG00000170899	GSTA4	-0.509
ENSG00000165113	GKAP1	-0.505
ENSG00000087274	ADD1	-0.501
ENSG00000173726	TOMM20	-0.497
ENSG00000178947	SMIM10L2A	-0.496
ENSG00000008256	CYTH3	-0.491
ENSG00000241158	ADAMTS9-AS1	-0.491
ENSG00000125648	SLC25A23	-0.485
ENSG00000179598	PLD6	-0.485
ENSG00000151468	CCDC3	-0.484
ENSG00000238198	RP11-31F15.2	-0.482
ENSG00000103647	CORO2B	-0.482
ENSG00000012822	CALCOCO1	-0.477
ENSG00000110987	BCL7A	-0.473
ENSG00000182195	LDOC1	-0.472
ENSG00000124785	NRN1	-0.472
ENSG00000068976	PYGM	-0.472
ENSG00000203867	RBM20	-0.471
ENSG00000165084	C8orf34	-0.47
ENSG00000168306	ACOX2	-0.468
ENSG00000134548	SPX	-0.467
ENSG00000183580	FBXL7	-0.465
ENSG00000081913	PHLPP1	-0.461
ENSG00000189157	FAM47E	-0.455
ENSG00000144891	AGTR1	-0.453
ENSG00000149474	KAT14	-0.442
ENSG00000258708	SLC25A21-AS1	-0.438
ENSG00000205981	DNAJC19	-0.436
ENSG00000108381	ASPA	-0.432
ENSG00000184349	EFNA5	-0.431
ENSG00000204789	ZNF204P	-0.428
ENSG00000165028	NIPSNAP3B	-0.427
ENSG00000043591	ADRB1	-0.427
ENSG00000166473	PKD1L2	-0.427
ENSG00000162817	C1orf115	-0.425
ENSG00000168917	SLC35G2	-0.424
ENSG00000128536	CDHR3	-0.424
ENSG00000166260	COX11	-0.421
ENSG00000143995	MEIS1	-0.421
ENSG00000152022	NA	-0.42
ENSG00000196972	SMIM10L2B	-0.419
ENSG00000176533	GNG7	-0.418
ENSG00000136014	USP44	-0.418
ENSG00000230435	AC004160.4	-0.418
ENSG00000144810	COL8A1	-0.417
ENSG00000165730	STOX1	-0.41
ENSG00000245958	RP11-33B1.1	-0.41
ENSG00000106070	GRB10	-0.408
ENSG00000104419	NDRG1	-0.408
ENSG00000178913	TAF7	-0.407
ENSG00000141542	RAB40B	-0.401
ENSG00000112559	MDFI	-0.4
ENSG00000188958	UTS2B	-0.387
ENSG00000163536	SERPINI1	-0.386
ENSG00000168032	ENTPD3	-0.383
ENSG00000162407	PLPP3	-0.38
ENSG00000109794	FAM149A	-0.377
ENSG00000178538	CA8	-0.377
ENSG00000165495	PKNOX2	-0.374
ENSG00000242268	LINC02082	-0.368
ENSG00000186889	TMEM17	-0.368
ENSG00000124370	MCEE	-0.367
ENSG00000104368	PLAT	-0.365
ENSG00000114812	VIPR1	-0.364
ENSG00000148795	CYP17A1	-0.363
ENSG00000177383	MAGEF1	-0.363
ENSG00000147408	CSGALNACT1	-0.361
ENSG00000273081	NA	-0.36
ENSG00000243244	STON1	-0.358
ENSG00000173253	DMRT2	-0.355
ENSG00000232354	VIPR1-AS1	-0.355
ENSG00000168646	AXIN2	-0.354
ENSG00000125378	BMP4	-0.354
ENSG00000272482	RP11-474O21.5	-0.353
ENSG00000224222	RP11-262I2.2	-0.353
ENSG00000170293	CMTM8	-0.351
ENSG00000078898	BPIFB2	-0.35
ENSG00000248599	FLJ42969	-0.349
ENSG00000001460	STPG1	-0.349
ENSG00000106004	HOXA5	-0.348
ENSG00000115423	DNAH6	-0.348
ENSG00000234884	CTA-407F11.8	-0.346
ENSG00000103044	HAS3	-0.346
ENSG00000164879	CA3	-0.344
ENSG00000088876	ZNF343	-0.344
ENSG00000165121	RP11-213G2.3	-0.344
ENSG00000220563	PKMP3	-0.344
ENSG00000165152	TMEM246	-0.342
ENSG00000103351	CLUAP1	-0.341
ENSG00000113555	PCDH12	-0.34
ENSG00000203791	METTL10	-0.338
ENSG00000115461	IGFBP5	-0.337
ENSG00000125965	GDF5	-0.337
ENSG00000183230	CTNNA3	-0.336
ENSG00000206384	COL6A6	-0.336
ENSG00000180318	ALX1	-0.334
ENSG00000165633	VSTM4	-0.331
ENSG00000160678	S100A1	-0.33
ENSG00000156804	FBXO32	-0.33
ENSG00000166405	RIC3	-0.33
ENSG00000137203	TFAP2A	-0.329
ENSG00000256139	RP11-968O1.5	-0.328
ENSG00000119326	CTNNAL1	-0.323
ENSG00000272335	RP11-53O19.3	-0.32
ENSG00000183032	SLC25A21	-0.315
ENSG00000150051	MKX	-0.315
ENSG00000138771	SHROOM3	-0.314
ENSG00000264968	RP11-387H17.4	-0.313
ENSG00000261572	RP11-384L8.1	-0.312
ENSG00000124523	SIRT5	-0.312
ENSG00000260329	RP11-412D9.4	-0.311
ENSG00000178184	PARD6G	-0.309
ENSG00000154263	ABCA10	-0.308
ENSG00000260776	RP11-114H24.2	-0.308
ENSG00000132002	DNAJB1	-0.306
ENSG00000267185	PTP4A2P1	-0.305
ENSG00000126803	HSPA2	-0.303
ENSG00000205930	C21orf62-AS1	-0.302
ENSG00000173926	MARCH3	-0.302
ENSG00000272091	NA	-0.3
ENSG00000128567	PODXL	-0.299
ENSG00000184144	CNTN2	-0.298
ENSG00000007866	TEAD3	-0.298
ENSG00000261377	PDCD6IPP2	-0.297
ENSG00000247572	CKMT2-AS1	-0.295
ENSG00000170745	KCNS3	-0.294
ENSG00000079156	OSBPL6	-0.294
ENSG00000229167	RP11-73M7.1	-0.293
ENSG00000196653	ZNF502	-0.291
ENSG00000246339	EXTL3-AS1	-0.291
ENSG00000180660	MAB21L1	-0.29
ENSG00000127903	ZNF835	-0.29
ENSG00000150630	VEGFC	-0.289
ENSG00000170949	ZNF160	-0.288
ENSG00000240654	C1QTNF9	-0.287
ENSG00000183111	ARHGEF37	-0.282
ENSG00000120327	PCDHB14	-0.281
ENSG00000015520	NPC1L1	-0.281
ENSG00000197558	SSPO	-0.28
ENSG00000168229	PTGDR	-0.277
ENSG00000188338	SLC38A3	-0.274
ENSG00000113739	STC2	-0.274
ENSG00000187601	MAGEH1	-0.272
ENSG00000273045	C2orf15	-0.271
ENSG00000157833	GAREM2	-0.27
ENSG00000119280	C1orf198	-0.269
ENSG00000183688	RFLNB	-0.266
ENSG00000166529	ZSCAN21	-0.264
ENSG00000206535	LNP1	-0.261
ENSG00000225398	PGM5P4	-0.26
ENSG00000197083	ZNF300P1	-0.258
ENSG00000244227	LRRC77P	-0.258
ENSG00000260461	RP11-541N10.3	-0.256
ENSG00000108666	C17orf75	-0.254
ENSG00000109775	UFSP2	-0.253
ENSG00000197332	CTC-499B15.5	-0.252
ENSG00000226306	NPY6R	-0.252
ENSG00000228314	CYP4F29P	-0.252
ENSG00000261496	NA	-0.246
ENSG00000214562	NUTM2D	-0.243
ENSG00000102678	FGF9	-0.238
ENSG00000122375	OPN4	-0.238
ENSG00000204403	CASP12	-0.229
ENSG00000236714	LINC01844	-0.229
ENSG00000166780	C16orf45	-0.227
ENSG00000167244	IGF2	-0.224
ENSG00000087237	CETP	-0.222
ENSG00000134775	FHOD3	-0.219
ENSG00000182771	GRID1	-0.217
ENSG00000229481	NA	-0.215
ENSG00000236936	RP3-329E20.2	-0.212
ENSG00000076356	PLXNA2	-0.182
ENSG00000095739	BAMBI	0.163
ENSG00000239445	ST3GAL6-AS1	0.199
ENSG00000181026	AEN	0.203
ENSG00000140961	OSGIN1	0.212
ENSG00000183250	LINC01547	0.225
ENSG00000039068	CDH1	0.227
ENSG00000111305	GSG1	0.227
ENSG00000178860	MSC	0.229
ENSG00000140323	DISP2	0.229
ENSG00000183570	PCBP3	0.229
ENSG00000224831	RP11-651P23.4	0.231
ENSG00000247675	LRP4-AS1	0.231
ENSG00000242611	AC093627.8	0.232
ENSG00000159128	IFNGR2	0.233
ENSG00000200127	NA	0.237
ENSG00000073008	PVR	0.239
ENSG00000213149	CNN2P9	0.242
ENSG00000107551	RASSF4	0.246
ENSG00000147509	RGS20	0.247
ENSG00000198203	SULT1C2	0.247
ENSG00000249840	GAPDHP76	0.25
ENSG00000235782	RP3-333A15.1	0.25
ENSG00000239213	NCK1-AS1	0.251
ENSG00000140835	CHST4	0.251
ENSG00000268366	CTC-492K19.4	0.258
ENSG00000227502	LINC01268	0.258
ENSG00000261158	CTD-2583P5.3	0.259
ENSG00000128944	KNSTRN	0.259
ENSG00000225850	RP11-452K12.4	0.261
ENSG00000133216	EPHB2	0.266
ENSG00000162643	WDR63	0.266
ENSG00000171604	CXXC5	0.267
ENSG00000150667	FSIP1	0.267
ENSG00000214353	VAC14-AS1	0.267
ENSG00000114923	SLC4A3	0.267
ENSG00000122432	SPATA1	0.268
ENSG00000260266	CTD-2311M21.2	0.268
ENSG00000110400	NECTIN1	0.27
ENSG00000188037	CLCN1	0.273
ENSG00000272796	NA	0.273
ENSG00000165125	TRPV6	0.273
ENSG00000260953	RP11-426C22.6	0.274
ENSG00000105048	TNNT1	0.275
ENSG00000267348	CTB-179K24.3	0.275
ENSG00000267366	RP11-53B2.5	0.276
ENSG00000272902	TBC1D8-AS1	0.277
ENSG00000122477	LRRC39	0.277
ENSG00000157470	FAM81A	0.279
ENSG00000167914	GSDMA	0.28
ENSG00000109854	HTATIP2	0.281
ENSG00000230615	RP5-1198O20.4	0.281
ENSG00000148204	CRB2	0.281
ENSG00000265100	RP11-147L13.2	0.282
ENSG00000215529	EFCAB8	0.282
ENSG00000163491	NEK10	0.283
ENSG00000231574	LINC02015	0.284
ENSG00000137261	KIAA0319	0.284
ENSG00000231393	RP11-331F9.3	0.285
ENSG00000186235	AC016757.3	0.286
ENSG00000101850	GPR143	0.286
ENSG00000236094	LINC00545	0.286
ENSG00000189149	CRYM-AS1	0.287
ENSG00000158428	CATIP	0.288
ENSG00000267060	PTGES3L	0.288
ENSG00000213453	FTH1P3	0.288
ENSG00000248323	LUCAT1	0.289
ENSG00000150551	LYPD1	0.289
ENSG00000237976	RP11-126K1.6	0.29
ENSG00000119457	SLC46A2	0.291
ENSG00000234252	NA	0.291
ENSG00000241081	RP11-488C13.1	0.291
ENSG00000251364	CTD-2516F10.2	0.293
ENSG00000259668	RP11-707P17.2	0.294
ENSG00000083444	PLOD1	0.294
ENSG00000196876	SCN8A	0.298
ENSG00000267751	AC009005.2	0.3
ENSG00000170439	METTL7B	0.302
ENSG00000249602	RP11-98D18.3	0.302
ENSG00000115828	QPCT	0.302
ENSG00000228140	RP3-467K16.4	0.302
ENSG00000141665	FBXO15	0.303
ENSG00000111490	TBC1D30	0.303
ENSG00000132518	GUCY2D	0.304
ENSG00000010932	FMO1	0.304
ENSG00000251230	MIR3945HG	0.304
ENSG00000127616	SMARCA4	0.307
ENSG00000187650	VMAC	0.308
ENSG00000175040	CHST2	0.309
ENSG00000162975	KCNF1	0.311
ENSG00000125618	PAX8	0.311
ENSG00000228857	AC104653.1	0.312
ENSG00000221598	MIR1249	0.314
ENSG00000260604	RP1-140K8.5	0.314
ENSG00000111262	KCNA1	0.314
ENSG00000271797	CTC-428G20.6	0.314
ENSG00000128510	CPA4	0.318
ENSG00000187726	DNAJB13	0.318
ENSG00000023330	ALAS1	0.32
ENSG00000185933	CALHM1	0.32
ENSG00000258376	RP4-647C14.2	0.321
ENSG00000103512	NOMO1	0.322
ENSG00000197272	IL27	0.323
ENSG00000180712	RP11-290F5.2	0.323
ENSG00000166922	SCG5	0.323
ENSG00000227695	DNMBP-AS1	0.323
ENSG00000042088	TDP1	0.323
ENSG00000256633	RP11-169D4.2	0.324
ENSG00000168878	SFTPB	0.327
ENSG00000095794	CREM	0.328
ENSG00000026559	KCNG1	0.328
ENSG00000229153	EPHA1-AS1	0.329
ENSG00000099822	HCN2	0.329
ENSG00000013523	ANGEL1	0.33
ENSG00000135116	HRK	0.33
ENSG00000075340	ADD2	0.331
ENSG00000133101	CCNA1	0.331
ENSG00000101680	LAMA1	0.331
ENSG00000230204	FTH1P5	0.333
ENSG00000162430	SELENON	0.334
ENSG00000229334	AC046143.3	0.336
ENSG00000128918	ALDH1A2	0.336
ENSG00000081052	COL4A4	0.338
ENSG00000169136	ATF5	0.338
ENSG00000227376	FTH1P16	0.338
ENSG00000069812	HES2	0.341
ENSG00000188316	ENO4	0.343
ENSG00000140459	CYP11A1	0.343
ENSG00000242960	FTH1P23	0.344
ENSG00000085117	CD82	0.344
ENSG00000224568	LINC01886	0.345
ENSG00000166598	HSP90B1	0.345
ENSG00000244607	CCDC13	0.345
ENSG00000232368	FTLP2	0.346
ENSG00000273174	RP11-434H6.6	0.347
ENSG00000239815	NA	0.351
ENSG00000254458	RP11-867G23.13	0.352
ENSG00000144843	ADPRH	0.352
ENSG00000186354	C9orf47	0.353
ENSG00000263726	NA	0.355
ENSG00000145545	SRD5A1	0.355
ENSG00000255306	RP5-901A4.1	0.357
ENSG00000234380	LINC01426	0.357
ENSG00000232815	DUX4L50	0.357
ENSG00000260193	RP11-83N9.5	0.358
ENSG00000196420	S100A5	0.362
ENSG00000270069	MIR222HG	0.362
ENSG00000215784	FAM72D	0.363
ENSG00000177807	KCNJ10	0.363
ENSG00000166451	CENPN	0.364
ENSG00000224356	RP11-151A6.4	0.364
ENSG00000111642	CHD4	0.365
ENSG00000255240	RP11-142C4.6	0.365
ENSG00000219665	CTD-2006C1.2	0.365
ENSG00000261644	RP11-327F22.1	0.365
ENSG00000109084	TMEM97	0.366
ENSG00000230812	NA	0.367
ENSG00000105173	CCNE1	0.367
ENSG00000182308	DCAF4L1	0.367
ENSG00000104055	TGM5	0.369
ENSG00000135472	FAIM2	0.369
ENSG00000225611	LINC02158	0.37
ENSG00000188610	FAM72B	0.37
ENSG00000230107	CTA-126B4.7	0.37
ENSG00000181195	PENK	0.37
ENSG00000111846	GCNT2	0.371
ENSG00000171552	BCL2L1	0.371
ENSG00000161960	EIF4A1	0.372
ENSG00000237938	RP11-288I21.1	0.372
ENSG00000166801	FAM111A	0.372
ENSG00000271926	CTD-2376I4.1	0.373
ENSG00000139725	RHOF	0.374
ENSG00000203797	DDO	0.375
ENSG00000164045	CDC25A	0.376
ENSG00000095319	NUP188	0.377
ENSG00000156414	TDRD9	0.379
ENSG00000115592	PRKAG3	0.38
ENSG00000128408	RIBC2	0.381
ENSG00000271936	RP11-443B20.1	0.381
ENSG00000198959	TGM2	0.383
ENSG00000157087	ATP2B2	0.385
ENSG00000102001	CACNA1F	0.387
ENSG00000246363	RP11-13A1.1	0.39
ENSG00000109971	HSPA8	0.391
ENSG00000021355	SERPINB1	0.391
ENSG00000138028	CGREF1	0.391
ENSG00000264743	DPRXP4	0.392
ENSG00000115598	IL1RL2	0.397
ENSG00000231025	NA	0.397
ENSG00000159374	M1AP	0.398
ENSG00000115226	FNDC4	0.4
ENSG00000251632	LINC02172	0.4
ENSG00000219507	FTH1P8	0.4
ENSG00000120254	MTHFD1L	0.4
ENSG00000169297	NR0B1	0.401
ENSG00000269396	NA	0.401
ENSG00000107736	CDH23	0.401
ENSG00000142583	SLC2A5	0.402
ENSG00000254415	SIGLEC14	0.404
ENSG00000142002	DPP9	0.404
ENSG00000174807	CD248	0.404
ENSG00000223991	AC104809.2	0.406
ENSG00000196550	FAM72A	0.41
ENSG00000225370	AC011515.2	0.41
ENSG00000172738	TMEM217	0.41
ENSG00000106665	CLIP2	0.41
ENSG00000063660	GPC1	0.411
ENSG00000224821	COL4A2-AS2	0.412
ENSG00000166106	ADAMTS15	0.412
ENSG00000136541	ERMN	0.412
ENSG00000139988	RDH12	0.413
ENSG00000176092	AIM1L	0.414
ENSG00000162174	ASRGL1	0.415
ENSG00000073331	ALPK1	0.415
ENSG00000242114	MTFP1	0.415
ENSG00000258944	RP4-647C14.3	0.415
ENSG00000163874	ZC3H12A	0.417
ENSG00000174945	AMZ1	0.418
ENSG00000243627	AP000322.53	0.419
ENSG00000179761	PIPOX	0.422
ENSG00000185022	MAFF	0.422
ENSG00000186871	ERCC6L	0.422
ENSG00000198001	IRAK4	0.422
ENSG00000214867	SRSF9P1	0.423
ENSG00000112343	TRIM38	0.423
ENSG00000256746	RP11-17G12.3	0.423
ENSG00000249852	AC145676.2	0.424
ENSG00000166928	MS4A14	0.424
ENSG00000081041	CXCL2	0.424
ENSG00000175315	CST6	0.425
ENSG00000175643	RMI2	0.426
ENSG00000222040	NA	0.426
ENSG00000184156	KCNQ3	0.427
ENSG00000133808	MICALCL	0.427
ENSG00000237264	FTH1P11	0.427
ENSG00000151012	SLC7A11	0.427
ENSG00000181649	PHLDA2	0.428
ENSG00000138166	DUSP5	0.428
ENSG00000233818	AP000695.4	0.429
ENSG00000253123	RP11-527N22.1	0.43
ENSG00000196576	PLXNB2	0.431
ENSG00000167996	FTH1	0.431
ENSG00000249992	TMEM158	0.432
ENSG00000125931	CITED1	0.433
ENSG00000241732	NA	0.434
ENSG00000240498	CDKN2B-AS1	0.435
ENSG00000079931	MOXD1	0.435
ENSG00000221955	SLC12A8	0.435
ENSG00000087074	PPP1R15A	0.437
ENSG00000185972	CCIN	0.437
ENSG00000228106	RP11-452F19.3	0.437
ENSG00000123453	SARDH	0.438
ENSG00000115107	STEAP3	0.438
ENSG00000077152	UBE2T	0.439
ENSG00000162746	FCRLB	0.441
ENSG00000217801	RP11-465B22.3	0.441
ENSG00000184792	OSBP2	0.442
ENSG00000168528	SERINC2	0.442
ENSG00000186638	KIF24	0.443
ENSG00000167749	KLK4	0.443
ENSG00000138613	APH1B	0.444
ENSG00000141750	STAC2	0.444
ENSG00000128578	STRIP2	0.444
ENSG00000159450	TCHH	0.445
ENSG00000171303	KCNK3	0.447
ENSG00000111144	LTA4H	0.448
ENSG00000124762	CDKN1A	0.448
ENSG00000255422	AP002954.4	0.45
ENSG00000137094	DNAJB5	0.45
ENSG00000183307	CECR6	0.451
ENSG00000146410	MTFR2	0.451
ENSG00000272899	RP11-309L24.4	0.452
ENSG00000175782	SLC35E3	0.452
ENSG00000163975	MELTF	0.455
ENSG00000159784	FAM131B	0.456
ENSG00000245148	ARAP1-AS2	0.456
ENSG00000272625	RP11-737O24.5	0.457
ENSG00000152689	RASGRP3	0.457
ENSG00000134917	ADAMTS8	0.458
ENSG00000229512	AC068580.5	0.458
ENSG00000066697	MSANTD3	0.459
ENSG00000137714	FDX1	0.461
ENSG00000237683	NA	0.462
ENSG00000261594	TPBGL	0.462
ENSG00000167065	DUSP18	0.463
ENSG00000071246	VASH1	0.465
ENSG00000183397	C19orf71	0.466
ENSG00000143801	PSEN2	0.466
ENSG00000130203	APOE	0.467
ENSG00000149380	P4HA3	0.468
ENSG00000008118	CAMK1G	0.468
ENSG00000134057	CCNB1	0.469
ENSG00000113763	UNC5A	0.471
ENSG00000163958	ZDHHC19	0.471
ENSG00000101440	ASIP	0.472
ENSG00000174238	PITPNA	0.472
ENSG00000129810	SGO1	0.472
ENSG00000033627	ATP6V0A1	0.474
ENSG00000214855	APOC1P1	0.474
ENSG00000223552	RP11-24F11.2	0.474
ENSG00000170425	ADORA2B	0.475
ENSG00000261183	RP11-532F12.5	0.475
ENSG00000179918	SEPHS2	0.476
ENSG00000007038	PRSS21	0.478
ENSG00000272081	CTD-2376I4.2	0.478
ENSG00000221743	NA	0.479
ENSG00000243742	RPLP0P2	0.48
ENSG00000161681	SHANK1	0.48
ENSG00000085552	IGSF9	0.481
ENSG00000188396	TCTEX1D4	0.483
ENSG00000137868	STRA6	0.483
ENSG00000184599	FAM19A3	0.483
ENSG00000228624	RP3-399L15.3	0.484
ENSG00000138092	CENPO	0.485
ENSG00000022556	NLRP2	0.485
ENSG00000140534	TICRR	0.487
ENSG00000144136	SLC20A1	0.487
ENSG00000237575	PYY2	0.488
ENSG00000253831	ETV3L	0.488
ENSG00000156515	HK1	0.49
ENSG00000171223	JUNB	0.49
ENSG00000137310	TCF19	0.491
ENSG00000153066	TXNDC11	0.491
ENSG00000103187	COTL1	0.491
ENSG00000010219	DYRK4	0.492
ENSG00000138111	MFSD13A	0.493
ENSG00000140451	PIF1	0.493
ENSG00000171658	NMRAL2P	0.493
ENSG00000108846	ABCC3	0.493
ENSG00000175426	PCSK1	0.493
ENSG00000183155	RABIF	0.495
ENSG00000197142	ACSL5	0.497
ENSG00000172232	AZU1	0.498
ENSG00000049249	TNFRSF9	0.498
ENSG00000171643	S100Z	0.498
ENSG00000115163	CENPA	0.498
ENSG00000258947	TUBB3	0.499
ENSG00000104267	CA2	0.499
ENSG00000164604	GPR85	0.5
ENSG00000062716	VMP1	0.503
ENSG00000130066	SAT1	0.503
ENSG00000011083	SLC6A7	0.503
ENSG00000124731	TREM1	0.504
ENSG00000173988	LRRC63	0.505
ENSG00000101444	AHCY	0.506
ENSG00000133195	SLC39A11	0.506
ENSG00000175592	FOSL1	0.506
ENSG00000112367	FIG4	0.506
ENSG00000260219	RP11-347C12.10	0.506
ENSG00000106366	SERPINE1	0.509
ENSG00000111640	GAPDH	0.509
ENSG00000152767	FARP1	0.512
ENSG00000125144	MT1G	0.512
ENSG00000226822	RP11-356N1.2	0.513
ENSG00000143167	GPA33	0.515
ENSG00000240859	AC093627.10	0.516
ENSG00000184313	MROH7	0.516
ENSG00000139410	SDSL	0.517
ENSG00000143320	CRABP2	0.517
ENSG00000260228	RP11-483P21.2	0.519
ENSG00000064601	CTSA	0.521
ENSG00000119508	NR4A3	0.522
ENSG00000162490	DRAXIN	0.522
ENSG00000124145	SDC4	0.523
ENSG00000128165	ADM2	0.523
ENSG00000182853	VMO1	0.525
ENSG00000139344	AMDHD1	0.525
ENSG00000147889	CDKN2A	0.527
ENSG00000163734	CXCL3	0.529
ENSG00000237476	LINC01637	0.53
ENSG00000250777	RP13-884E18.4	0.53
ENSG00000271795	CTC-251D13.1	0.531
ENSG00000170266	GLB1	0.531
ENSG00000168439	STIP1	0.531
ENSG00000167083	GNGT2	0.532
ENSG00000076382	SPAG5	0.535
ENSG00000250126	RP13-884E18.2	0.537
ENSG00000106789	CORO2A	0.537
ENSG00000245248	USP2-AS1	0.539
ENSG00000158485	CD1B	0.54
ENSG00000163393	SLC22A15	0.541
ENSG00000167995	BEST1	0.541
ENSG00000261795	RP11-90P13.1	0.542
ENSG00000099284	H2AFY2	0.542
ENSG00000091651	ORC6	0.542
ENSG00000198729	PPP1R14C	0.542
ENSG00000165272	AQP3	0.543
ENSG00000103642	LACTB	0.544
ENSG00000131398	KCNC3	0.544
ENSG00000169758	TMEM266	0.546
ENSG00000107130	NCS1	0.547
ENSG00000067992	PDK3	0.547
ENSG00000118113	MMP8	0.547
ENSG00000196072	BLOC1S2	0.548
ENSG00000226137	BAIAP2-AS1	0.549
ENSG00000117154	IGSF21	0.55
ENSG00000089723	OTUB2	0.55
ENSG00000226125	LINC01907	0.551
ENSG00000177663	IL17RA	0.552
ENSG00000164620	RELL2	0.552
ENSG00000175567	UCP2	0.552
ENSG00000224164	RP3-369A17.4	0.552
ENSG00000228594	FNDC10	0.553
ENSG00000180113	TDRD6	0.554
ENSG00000029993	HMGB3	0.554
ENSG00000176490	DIRAS1	0.554
ENSG00000229671	LINC01150	0.555
ENSG00000143786	CNIH3	0.555
ENSG00000223949	ROR1-AS1	0.556
ENSG00000230155	RP3-477O4.14	0.556
ENSG00000174938	SEZ6L2	0.557
ENSG00000197993	KEL	0.558
ENSG00000089101	CFAP61	0.559
ENSG00000108039	XPNPEP1	0.56
ENSG00000083544	TDRD3	0.56
ENSG00000156886	ITGAD	0.56
ENSG00000177791	MYOZ1	0.56
ENSG00000115112	TFCP2L1	0.561
ENSG00000118705	RPN2	0.561
ENSG00000158477	CD1A	0.563
ENSG00000272825	LL21NC02-1C16.2	0.564
ENSG00000137747	TMPRSS13	0.564
ENSG00000178015	GPR150	0.564
ENSG00000001036	FUCA2	0.564
ENSG00000134690	CDCA8	0.565
ENSG00000162078	ZG16B	0.568
ENSG00000147872	PLIN2	0.568
ENSG00000129925	TMEM8A	0.568
ENSG00000259004	RP11-8L8.2	0.569
ENSG00000110347	NA	0.57
ENSG00000147206	NXF3	0.571
ENSG00000135253	KCP	0.571
ENSG00000167703	SLC43A2	0.572
ENSG00000170866	NA	0.572
ENSG00000104687	GSR	0.573
ENSG00000114999	TTL	0.573
ENSG00000144554	FANCD2	0.574
ENSG00000182048	TRPC2	0.575
ENSG00000185896	LAMP1	0.575
ENSG00000107593	PKD2L1	0.575
ENSG00000169385	RNASE2	0.577
ENSG00000142621	FHAD1	0.577
ENSG00000233901	LINC01503	0.58
ENSG00000163902	RPN1	0.581
ENSG00000156299	TIAM1	0.582
ENSG00000044574	HSPA5	0.583
ENSG00000198805	PNP	0.584
ENSG00000125898	FAM110A	0.584
ENSG00000163106	HPGDS	0.584
ENSG00000110195	FOLR1	0.585
ENSG00000100767	PAPLN	0.585
ENSG00000182481	KPNA2	0.587
ENSG00000005001	PRSS22	0.589
ENSG00000100003	SEC14L2	0.589
ENSG00000085840	ORC1	0.589
ENSG00000115884	SDC1	0.59
ENSG00000233384	RP11-100E13.1	0.591
ENSG00000122254	HS3ST2	0.591
ENSG00000147488	ST18	0.592
ENSG00000163462	TRIM46	0.594
ENSG00000130812	ANGPTL6	0.595
ENSG00000143545	RAB13	0.595
ENSG00000092067	CEBPE	0.596
ENSG00000184661	CDCA2	0.598
ENSG00000177602	GSG2	0.598
ENSG00000131650	KREMEN2	0.601
ENSG00000197122	SRC	0.602
ENSG00000121769	FABP3	0.603
ENSG00000162073	PAQR4	0.605
ENSG00000111012	CYP27B1	0.605
ENSG00000103811	CTSH	0.606
ENSG00000104808	DHDH	0.608
ENSG00000173846	PLK3	0.608
ENSG00000197746	PSAP	0.608
ENSG00000129667	RHBDF2	0.609
ENSG00000129277	NA	0.609
ENSG00000085999	RAD54L	0.61
ENSG00000166557	TMED3	0.61
ENSG00000103042	SLC38A7	0.611
ENSG00000266835	GAPLINC	0.611
ENSG00000118777	ABCG2	0.611
ENSG00000262580	RP11-334C17.5	0.611
ENSG00000004809	SLC22A16	0.611
ENSG00000136840	ST6GALNAC4	0.611
ENSG00000198113	TOR4A	0.612
ENSG00000093009	CDC45	0.612
ENSG00000174371	EXO1	0.614
ENSG00000128045	RASL11B	0.615
ENSG00000237513	RP11-325F22.2	0.615
ENSG00000025708	TYMP	0.615
ENSG00000102390	PBDC1	0.616
ENSG00000175544	CABP4	0.616
ENSG00000037897	METTL1	0.616
ENSG00000092820	EZR	0.617
ENSG00000234147	RP3-460G2.2	0.617
ENSG00000184640	SEPT9	0.617
ENSG00000101003	GINS1	0.617
ENSG00000109943	CRTAM	0.617
ENSG00000243646	IL10RB	0.617
ENSG00000144550	CPNE9	0.618
ENSG00000164087	POC1A	0.619
ENSG00000101342	TLDC2	0.62
ENSG00000006327	TNFRSF12A	0.62
ENSG00000123643	SLC36A1	0.621
ENSG00000087266	SH3BP2	0.623
ENSG00000173559	NABP1	0.624
ENSG00000214193	SH3D21	0.624
ENSG00000080986	NDC80	0.625
ENSG00000133063	CHIT1	0.625
ENSG00000151704	KCNJ1	0.625
ENSG00000103043	VAC14	0.627
ENSG00000163399	ATP1A1	0.627
ENSG00000136943	CTSV	0.628
ENSG00000099377	HSD3B7	0.628
ENSG00000151062	CACNA2D4	0.629
ENSG00000075624	ACTB	0.631
ENSG00000087086	FTL	0.631
ENSG00000062822	POLD1	0.632
ENSG00000131153	GINS2	0.632
ENSG00000094804	CDC6	0.632
ENSG00000177706	FAM20C	0.633
ENSG00000065882	TBC1D1	0.634
ENSG00000186451	SPATA12	0.634
ENSG00000235081	AC010492.2	0.637
ENSG00000103855	CD276	0.637
ENSG00000091490	SEL1L3	0.637
ENSG00000034063	NA	0.638
ENSG00000133055	MYBPH	0.638
ENSG00000256948	RP11-598F7.3	0.64
ENSG00000089127	OAS1	0.64
ENSG00000122694	GLIPR2	0.64
ENSG00000117399	CDC20	0.641
ENSG00000197299	BLM	0.642
ENSG00000182199	SHMT2	0.642
ENSG00000204044	RP11-465L10.10	0.643
ENSG00000241839	PLEKHO2	0.643
ENSG00000100997	ABHD12	0.646
ENSG00000270107	NA	0.646
ENSG00000147459	DOCK5	0.647
ENSG00000157191	NECAP2	0.648
ENSG00000115902	SLC1A4	0.649
ENSG00000134571	MYBPC3	0.65
ENSG00000138435	CHRNA1	0.65
ENSG00000010278	CD9	0.651
ENSG00000071127	WDR1	0.653
ENSG00000108932	SLC16A6	0.653
ENSG00000166825	ANPEP	0.653
ENSG00000244165	P2RY11	0.653
ENSG00000176049	JAKMIP2	0.653
ENSG00000101307	SIRPB1	0.654
ENSG00000118849	RARRES1	0.654
ENSG00000171611	PTCRA	0.655
ENSG00000129226	CD68	0.655
ENSG00000184293	CLECL1	0.655
ENSG00000104885	DOT1L	0.655
ENSG00000235027	AC068580.6	0.656
ENSG00000040608	RTN4R	0.656
ENSG00000058335	RASGRF1	0.657
ENSG00000226321	CROCC2	0.657
ENSG00000121316	PLBD1	0.657
ENSG00000030110	BAK1	0.657
ENSG00000058404	CAMK2B	0.657
ENSG00000179218	CALR	0.658
ENSG00000137673	MMP7	0.658
ENSG00000111206	FOXM1	0.66
ENSG00000072274	TFRC	0.661
ENSG00000134802	SLC43A3	0.661
ENSG00000167604	NFKBID	0.661
ENSG00000115318	LOXL3	0.662
ENSG00000181284	TMEM102	0.662
ENSG00000155660	PDIA4	0.662
ENSG00000100083	GGA1	0.662
ENSG00000234869	RP3-439F8.1	0.663
ENSG00000183019	MCEMP1	0.663
ENSG00000139832	RAB20	0.663
ENSG00000141527	CARD14	0.663
ENSG00000075275	CELSR1	0.663
ENSG00000177699	RP11-16K12.1	0.664
ENSG00000268758	ADGRE4P	0.664
ENSG00000223799	IL10RB-AS1	0.664
ENSG00000160014	CALM3	0.664
ENSG00000242474	AC093627.9	0.665
ENSG00000198055	GRK6	0.667
ENSG00000150782	IL18	0.667
ENSG00000116786	PLEKHM2	0.668
ENSG00000087088	BAX	0.668
ENSG00000049089	COL9A2	0.669
ENSG00000141505	ASGR1	0.67
ENSG00000138623	SEMA7A	0.672
ENSG00000204634	TBC1D8	0.674
ENSG00000130475	FCHO1	0.674
ENSG00000272839	RP11-452C13.1	0.675
ENSG00000197506	SLC28A3	0.676
ENSG00000154127	UBASH3B	0.676
ENSG00000261827	NA	0.677
ENSG00000272555	RP11-459I19.1	0.677
ENSG00000170396	ZNF804A	0.679
ENSG00000224137	LINC01857	0.68
ENSG00000101347	SAMHD1	0.68
ENSG00000187741	FANCA	0.681
ENSG00000185669	SNAI3	0.682
ENSG00000173391	OLR1	0.683
ENSG00000115756	HPCAL1	0.683
ENSG00000111229	ARPC3	0.684
ENSG00000177614	PGBD5	0.685
ENSG00000198053	SIRPA	0.686
ENSG00000103257	SLC7A5	0.687
ENSG00000167600	CYP2S1	0.687
ENSG00000095380	NANS	0.687
ENSG00000157483	MYO1E	0.688
ENSG00000137309	HMGA1	0.688
ENSG00000123975	CKS2	0.69
ENSG00000032444	PNPLA6	0.69
ENSG00000088538	DOCK3	0.691
ENSG00000117308	GALE	0.693
ENSG00000117410	ATP6V0B	0.696
ENSG00000234883	MIR155HG	0.699
ENSG00000174370	C11orf45	0.7
ENSG00000257838	RP11-368J21.3	0.701
ENSG00000012124	CD22	0.702
ENSG00000177628	GBA	0.702
ENSG00000204971	RP11-807H22.7	0.704
ENSG00000162881	OXER1	0.704
ENSG00000162390	ACOT11	0.705
ENSG00000069482	GAL	0.705
ENSG00000131446	MGAT1	0.706
ENSG00000167077	MEI1	0.706
ENSG00000198520	C1orf228	0.706
ENSG00000237649	KIFC1	0.707
ENSG00000102962	CCL22	0.707
ENSG00000259590	RP11-20G13.3	0.707
ENSG00000133313	CNDP2	0.709
ENSG00000137496	IL18BP	0.71
ENSG00000050438	SLC4A8	0.711
ENSG00000172243	CLEC7A	0.711
ENSG00000112394	SLC16A10	0.713
ENSG00000203805	PLPP4	0.713
ENSG00000171298	GAA	0.716
ENSG00000148834	GSTO1	0.718
ENSG00000169413	RNASE6	0.718
ENSG00000143549	TPM3	0.721
ENSG00000119686	FLVCR2	0.722
ENSG00000065923	SLC9A7	0.723
ENSG00000131042	LILRB2	0.723
ENSG00000185527	PDE6G	0.723
ENSG00000015285	WAS	0.724
ENSG00000152213	ARL11	0.724
ENSG00000026652	AGPAT4	0.725
ENSG00000161929	SCIMP	0.725
ENSG00000106462	EZH2	0.726
ENSG00000090920	NA	0.728
ENSG00000259225	RP11-1008C21.1	0.729
ENSG00000114268	PFKFB4	0.729
ENSG00000166851	PLK1	0.729
ENSG00000143891	GALM	0.729
ENSG00000064195	DLX3	0.73
ENSG00000135912	TTLL4	0.73
ENSG00000197471	SPN	0.731
ENSG00000103496	STX4	0.731
ENSG00000244482	LILRA6	0.733
ENSG00000189159	HN1	0.735
ENSG00000125089	SH3TC1	0.736
ENSG00000166920	C15orf48	0.736
ENSG00000187116	LILRA5	0.736
ENSG00000117266	CDK18	0.737
ENSG00000134575	ACP2	0.737
ENSG00000179593	ALOX15B	0.739
ENSG00000232533	AC093673.5	0.739
ENSG00000166002	SMCO4	0.74
ENSG00000135596	MICAL1	0.741
ENSG00000131242	RAB11FIP4	0.741
ENSG00000269899	RP11-589N15.2	0.741
ENSG00000159720	ATP6V0D1	0.743
ENSG00000171729	TMEM51	0.744
ENSG00000118785	SPP1	0.744
ENSG00000135931	ARMC9	0.746
ENSG00000234919	LINC01827	0.746
ENSG00000257605	RP11-680A11.5	0.749
ENSG00000254545	RP11-84A19.3	0.749
ENSG00000145685	LHFPL2	0.75
ENSG00000184922	FMNL1	0.75
ENSG00000143217	NECTIN4	0.752
ENSG00000239998	LILRA2	0.752
ENSG00000137101	CD72	0.752
ENSG00000244242	IFITM10	0.753
ENSG00000264707	L3MBTL4-AS1	0.753
ENSG00000160791	CCR5	0.754
ENSG00000127507	ADGRE2	0.755
ENSG00000146094	DOK3	0.756
ENSG00000110719	TCIRG1	0.756
ENSG00000139289	PHLDA1	0.757
ENSG00000090104	RGS1	0.757
ENSG00000197046	SIGLEC15	0.758
ENSG00000104894	CD37	0.758
ENSG00000182022	CHST15	0.759
ENSG00000132182	NUP210	0.76
ENSG00000146232	NFKBIE	0.761
ENSG00000248187	RP11-184M15.1	0.763
ENSG00000100292	HMOX1	0.763
ENSG00000155719	OTOA	0.763
ENSG00000171700	RGS19	0.766
ENSG00000104774	MAN2B1	0.766
ENSG00000064547	LPAR2	0.768
ENSG00000076716	GPC4	0.768
ENSG00000204577	LILRB3	0.769
ENSG00000101294	HM13	0.772
ENSG00000100558	PLEK2	0.772
ENSG00000147614	ATP6V0D2	0.772
ENSG00000128973	CLN6	0.773
ENSG00000133048	CHI3L1	0.773
ENSG00000180509	KCNE1	0.774
ENSG00000155265	GOLGA7B	0.775
ENSG00000141497	ZMYND15	0.775
ENSG00000246100	LINC00900	0.777
ENSG00000073737	DHRS9	0.777
ENSG00000143466	NA	0.779
ENSG00000130592	LSP1	0.779
ENSG00000203747	FCGR3A	0.78
ENSG00000185436	IFNLR1	0.78
ENSG00000134061	CD180	0.78
ENSG00000122877	EGR2	0.781
ENSG00000128805	ARHGAP22	0.782
ENSG00000105697	HAMP	0.783
ENSG00000160213	CSTB	0.784
ENSG00000100985	MMP9	0.785
ENSG00000132205	EMILIN2	0.785
ENSG00000166926	MS4A6E	0.785
ENSG00000112799	LY86	0.786
ENSG00000113648	H2AFY	0.787
ENSG00000072786	STK10	0.787
ENSG00000130208	APOC1	0.789
ENSG00000116701	NCF2	0.789
ENSG00000137819	PAQR5	0.79
ENSG00000144959	NCEH1	0.79
ENSG00000071553	ATP6AP1	0.79
ENSG00000117632	STMN1	0.79
ENSG00000146386	ABRACL	0.791
ENSG00000158050	DUSP2	0.791
ENSG00000237181	AC147651.4	0.794
ENSG00000100092	SH3BP1	0.795
ENSG00000196405	EVL	0.796
ENSG00000122224	LY9	0.796
ENSG00000159840	ZYX	0.798
ENSG00000162892	IL24	0.798
ENSG00000141655	TNFRSF11A	0.798
ENSG00000147570	DNAJC5B	0.799
ENSG00000216490	IFI30	0.799
ENSG00000121152	NCAPH	0.801
ENSG00000135047	CTSL	0.801
ENSG00000187808	SOWAHD	0.801
ENSG00000213654	GPSM3	0.802
ENSG00000174939	ASPHD1	0.802
ENSG00000169436	COL22A1	0.803
ENSG00000107798	LIPA	0.803
ENSG00000143110	C1orf162	0.803
ENSG00000121797	CCRL2	0.806
ENSG00000114013	CD86	0.806
ENSG00000175294	CATSPER1	0.807
ENSG00000130775	THEMIS2	0.807
ENSG00000169919	GUSB	0.808
ENSG00000106683	LIMK1	0.809
ENSG00000169495	HTRA4	0.809
ENSG00000067225	PKM	0.809
ENSG00000147416	ATP6V1B2	0.809
ENSG00000065600	TMEM206	0.809
ENSG00000100364	KIAA0930	0.809
ENSG00000123342	MMP19	0.811
ENSG00000203446	AC004988.1	0.811
ENSG00000143851	PTPN7	0.811
ENSG00000233038	AC011899.9	0.812
ENSG00000114738	MAPKAPK3	0.812
ENSG00000091106	NLRC4	0.812
ENSG00000168389	MFSD2A	0.814
ENSG00000236700	LINC01010	0.814
ENSG00000118640	VAMP8	0.815
ENSG00000142634	EFHD2	0.816
ENSG00000038945	MSR1	0.816
ENSG00000130513	GDF15	0.817
ENSG00000005884	ITGA3	0.817
ENSG00000137976	DNASE2B	0.817
ENSG00000224397	SMIM25	0.817
ENSG00000006075	NA	0.818
ENSG00000103569	AQP9	0.818
ENSG00000158869	FCER1G	0.819
ENSG00000196743	GM2A	0.82
ENSG00000139572	GPR84	0.82
ENSG00000170017	ALCAM	0.822
ENSG00000117009	KMO	0.823
ENSG00000111181	SLC6A12	0.823
ENSG00000235897	TM4SF19-AS1	0.825
ENSG00000036672	USP2	0.826
ENSG00000166145	SPINT1	0.826
ENSG00000018280	SLC11A1	0.828
ENSG00000188060	RAB42	0.829
ENSG00000112149	CD83	0.83
ENSG00000135929	CYP27A1	0.832
ENSG00000136689	IL1RN	0.833
ENSG00000155465	SLC7A7	0.833
ENSG00000142347	MYO1F	0.834
ENSG00000130429	ARPC1B	0.834
ENSG00000224596	ZMIZ1-AS1	0.834
ENSG00000137841	PLCB2	0.836
ENSG00000118557	PMFBP1	0.836
ENSG00000164935	DCSTAMP	0.838
ENSG00000006534	ALDH3B1	0.839
ENSG00000010671	BTK	0.84
ENSG00000049860	HEXB	0.841
ENSG00000093072	CECR1	0.841
ENSG00000128815	WDFY4	0.841
ENSG00000187688	TRPV2	0.842
ENSG00000145107	TM4SF19	0.843
ENSG00000187796	CARD9	0.843
ENSG00000155252	PI4K2A	0.843
ENSG00000128340	RAC2	0.844
ENSG00000126264	HCST	0.844
ENSG00000181045	SLC26A11	0.845
ENSG00000175352	NRIP3	0.845
ENSG00000168961	LGALS9	0.846
ENSG00000042493	CAPG	0.846
ENSG00000030582	GRN	0.849
ENSG00000146070	PLA2G7	0.85
ENSG00000162723	SLAMF9	0.851
ENSG00000130598	TNNI2	0.852
ENSG00000104783	KCNN4	0.853
ENSG00000101194	SLC17A9	0.853
ENSG00000011600	TYROBP	0.854
ENSG00000099331	MYO9B	0.854
ENSG00000134668	SPOCD1	0.856
ENSG00000133246	PRAM1	0.856
ENSG00000165140	FBP1	0.856
ENSG00000186818	LILRB4	0.858
ENSG00000152315	KCNK13	0.858
ENSG00000169442	CD52	0.858
ENSG00000102393	GLA	0.859
ENSG00000141480	ARRB2	0.859
ENSG00000076944	STXBP2	0.86
ENSG00000235568	NFAM1	0.86
ENSG00000162894	FCMR	0.861
ENSG00000123338	NCKAP1L	0.862
ENSG00000168995	SIGLEC7	0.863
ENSG00000135094	SDS	0.863
ENSG00000115919	KYNU	0.864
ENSG00000162772	ATF3	0.866
ENSG00000135838	NPL	0.868
ENSG00000171310	CHST11	0.872
ENSG00000163814	CDCP1	0.873
ENSG00000085514	PILRA	0.873
ENSG00000185482	STAC3	0.873
ENSG00000026751	SLAMF7	0.875
ENSG00000160883	HK3	0.876
ENSG00000101160	CTSZ	0.878
ENSG00000135124	P2RX4	0.878
ENSG00000139629	GALNT6	0.878
ENSG00000105223	PLD3	0.881
ENSG00000117984	CTSD	0.881
ENSG00000141506	PIK3R5	0.882
ENSG00000167850	CD300C	0.882
ENSG00000104951	IL4I1	0.882
ENSG00000161911	TREML1	0.882
ENSG00000156711	MAPK13	0.883
ENSG00000136295	TTYH3	0.887
ENSG00000158714	SLAMF8	0.889
ENSG00000170909	OSCAR	0.89
ENSG00000138964	PARVG	0.891
ENSG00000066336	SPI1	0.892
ENSG00000140379	BCL2A1	0.892
ENSG00000161921	CXCL16	0.893
ENSG00000122122	SASH3	0.897
ENSG00000141526	SLC16A3	0.898
ENSG00000089639	GMIP	0.899
ENSG00000135077	HAVCR2	0.9
ENSG00000111679	PTPN6	0.901
ENSG00000130830	MPP1	0.902
ENSG00000095383	TBC1D2	0.904
ENSG00000110446	SLC15A3	0.905
ENSG00000198246	SLC29A3	0.905
ENSG00000102575	ACP5	0.907
ENSG00000167851	CD300A	0.908
ENSG00000178789	CD300LB	0.909
ENSG00000161091	MFSD12	0.91
ENSG00000197405	C5AR1	0.913
ENSG00000160255	ITGB2	0.913
ENSG00000164733	CTSB	0.918
ENSG00000095970	TREM2	0.918
ENSG00000007264	MATK	0.919
ENSG00000140678	ITGAX	0.924
ENSG00000011422	PLAUR	0.925
ENSG00000000938	FGR	0.925
ENSG00000184730	APOBR	0.925
ENSG00000149418	ST14	0.931
ENSG00000162511	LAPTM5	0.931
ENSG00000136167	LCP1	0.931
ENSG00000117676	RPS6KA1	0.932
ENSG00000069424	KCNAB2	0.939
ENSG00000129450	SIGLEC9	0.942
ENSG00000149781	FERMT3	0.949
Ensembl ID	Ensembl ID of the adipose brown co-expression network member gene.
Gene	Gene symbol of the adipose brown network gene.
Adipose brown membership (r)	Membership score to the adipose brown network, computed as a Pearson correlation coefficient with the co-expression network eigengene (PC1 of all gene expression in the network).
