# Supplementary material for: Cross-tissue omics analysis discovers ten adipose genes encoding secreted proteins in obesity-related non-alcoholic fatty liver disease
Source: eBioMedicine. 2023 May 22;92:104620. doi: 10.1016/j.ebiom.2023.104620 (PMC10277924; doi:10.1016/j.ebiom.2023.104620)
Supplement: Supplementary Table S6 [file mmc6.xlsx]

## Sheet: supplement_table_wgcna_liver_cy
Supplementary Table 6: Genes in the "cyan" liver co-expression module, i.e. network, from WGCNA analysis in the KOBS cohort liver expression data (for descriptions of the columns, please see the table footnote).
Ensembl ID	Gene	Liver cyan membership (r)
ENSG00000170759	KIF5B	-0.747
ENSG00000164924	YWHAZ	-0.704
ENSG00000160551	TAOK1	-0.63
ENSG00000115355	CCDC88A	-0.615
ENSG00000164221	CCDC112	-0.611
ENSG00000094975	SUCO	-0.584
ENSG00000154845	PPP4R1	-0.58
ENSG00000077232	DNAJC10	-0.577
ENSG00000131437	KIF3A	-0.577
ENSG00000059588	TARBP1	-0.573
ENSG00000265491	RNF115	-0.57
ENSG00000123352	SPATS2	-0.565
ENSG00000106080	FKBP14	-0.561
ENSG00000227671	RP11-488L18.4	-0.557
ENSG00000169826	CSGALNACT2	-0.557
ENSG00000047621	C12orf4	-0.556
ENSG00000173715	C11orf80	-0.546
ENSG00000151694	ADAM17	-0.545
ENSG00000175054	ATR	-0.545
ENSG00000108654	DDX5	-0.545
ENSG00000092978	GPATCH2	-0.544
ENSG00000180008	SOCS4	-0.537
ENSG00000083857	FAT1	-0.536
ENSG00000188352	FOCAD	-0.536
ENSG00000176597	B3GNT5	-0.512
ENSG00000197372	ZNF675	-0.512
ENSG00000151458	ANKRD50	-0.51
ENSG00000122574	WIPF3	-0.509
ENSG00000160062	ZBTB8A	-0.506
ENSG00000165813	CCDC186	-0.493
ENSG00000182141	ZNF708	-0.493
ENSG00000180376	CCDC66	-0.491
ENSG00000163875	MEAF6	-0.484
ENSG00000172667	ZMAT3	-0.483
ENSG00000164251	F2RL1	-0.468
ENSG00000149923	PPP4C	0.25
ENSG00000267056	AC005336.4	0.253
ENSG00000123384	LRP1	0.258
ENSG00000171703	TCEA2	0.358
ENSG00000125637	PSD4	0.393
ENSG00000126106	TMEM53	0.409
ENSG00000240616	RPS6P25	0.418
ENSG00000176978	DPP7	0.421
ENSG00000105552	BCAT2	0.424
ENSG00000135469	COQ10A	0.438
ENSG00000176542	USF3	0.448
ENSG00000179636	TPPP2	0.45
ENSG00000099797	TECR	0.451
ENSG00000121653	MAPK8IP1	0.458
ENSG00000129245	FXR2	0.459
ENSG00000168672	FAM84B	0.46
ENSG00000127580	WDR24	0.46
ENSG00000196502	SULT1A1	0.462
ENSG00000142186	SCYL1	0.467
ENSG00000226950	DANCR	0.472
ENSG00000237160	AC004022.7	0.475
ENSG00000128602	SMO	0.475
ENSG00000162066	AMDHD2	0.476
ENSG00000122971	ACADS	0.477
ENSG00000173531	MST1	0.478
ENSG00000134802	SLC43A3	0.481
ENSG00000179965	ZNF771	0.484
ENSG00000156873	PHKG2	0.485
ENSG00000101849	TBL1X	0.485
ENSG00000162551	ALPL	0.486
ENSG00000214796	RP11-480I12.5	0.489
ENSG00000230870	FBXW11P1	0.49
ENSG00000087076	HSD17B14	0.492
ENSG00000255545	RP11-627G23.1	0.493
ENSG00000105373	GLTSCR2	0.493
ENSG00000266964	FXYD1	0.5
ENSG00000069998	HDHD5	0.5
ENSG00000231437	LINC01750	0.501
ENSG00000188070	C11orf95	0.503
ENSG00000168517	HEXIM2	0.507
ENSG00000164142	FAM160A1	0.509
ENSG00000236810	ELOA-AS1	0.511
ENSG00000203942	C10orf62	0.511
ENSG00000184313	MROH7	0.512
ENSG00000198917	SPOUT1	0.513
ENSG00000179627	ZBTB42	0.513
ENSG00000130005	GAMT	0.513
ENSG00000237938	RP11-288I21.1	0.514
ENSG00000197226	TBC1D9B	0.515
ENSG00000101400	SNTA1	0.515
ENSG00000009724	MASP2	0.516
ENSG00000165272	AQP3	0.522
ENSG00000115257	PCSK4	0.522
ENSG00000133316	WDR74	0.524
ENSG00000115677	HDLBP	0.526
ENSG00000132744	ACY3	0.527
ENSG00000164742	ADCY1	0.528
ENSG00000139197	PEX5	0.528
ENSG00000105251	SHD	0.529
ENSG00000173599	PC	0.53
ENSG00000234396	RP11-181G12.4	0.532
ENSG00000165795	NDRG2	0.532
ENSG00000142949	PTPRF	0.533
ENSG00000107736	CDH23	0.534
ENSG00000170430	MGMT	0.539
ENSG00000222019	URAHP	0.54
ENSG00000144711	IQSEC1	0.541
ENSG00000186204	CYP4F12	0.542
ENSG00000099840	IZUMO4	0.543
ENSG00000171903	CYP4F11	0.543
ENSG00000172046	USP19	0.544
ENSG00000106330	MOSPD3	0.545
ENSG00000166825	ANPEP	0.545
ENSG00000136709	WDR33	0.546
ENSG00000179598	PLD6	0.547
ENSG00000085117	CD82	0.548
ENSG00000118298	CA14	0.549
ENSG00000143418	CERS2	0.549
ENSG00000148730	EIF4EBP2	0.551
ENSG00000133243	BTBD2	0.551
ENSG00000182872	RBM10	0.553
ENSG00000159176	CSRP1	0.554
ENSG00000164850	GPER1	0.554
ENSG00000160408	ST6GALNAC6	0.554
ENSG00000173757	STAT5B	0.554
ENSG00000204498	NFKBIL1	0.555
ENSG00000149260	CAPN5	0.556
ENSG00000187048	CYP4A11	0.559
ENSG00000099769	IGFALS	0.559
ENSG00000184675	AMER1	0.559
ENSG00000140691	ARMC5	0.56
ENSG00000167705	RILP	0.56
ENSG00000173548	SNX33	0.561
ENSG00000072736	NFATC3	0.562
ENSG00000070759	TESK2	0.563
ENSG00000021488	SLC7A9	0.563
ENSG00000225756	DBH-AS1	0.564
ENSG00000184402	SS18L1	0.564
ENSG00000162461	SLC25A34	0.566
ENSG00000197444	OGDHL	0.566
ENSG00000237224	RP11-109A6.2	0.567
ENSG00000135100	HNF1A	0.567
ENSG00000169562	GJB1	0.567
ENSG00000204682	CASC10	0.571
ENSG00000155463	OXA1L	0.574
ENSG00000095059	DHPS	0.574
ENSG00000131183	SLC34A1	0.577
ENSG00000269113	TRABD2B	0.578
ENSG00000143630	HCN3	0.578
ENSG00000246022	ALDH1L1-AS2	0.58
ENSG00000149150	SLC43A1	0.581
ENSG00000130717	UCK1	0.582
ENSG00000088899	LZTS3	0.583
ENSG00000149743	TRPT1	0.585
ENSG00000101076	HNF4A	0.587
ENSG00000005882	PDK2	0.588
ENSG00000160325	CACFD1	0.589
ENSG00000107957	SH3PXD2A	0.59
ENSG00000066136	NFYC	0.593
ENSG00000119333	WDR34	0.593
ENSG00000070413	DGCR2	0.594
ENSG00000179409	GEMIN4	0.595
ENSG00000115718	PROC	0.597
ENSG00000184887	BTBD6	0.601
ENSG00000113119	TMCO6	0.603
ENSG00000011105	TSPAN9	0.605
ENSG00000167658	EEF2	0.605
ENSG00000158552	ZFAND2B	0.606
ENSG00000106351	AGFG2	0.606
ENSG00000127418	FGFRL1	0.608
ENSG00000092621	PHGDH	0.609
ENSG00000124615	MOCS1	0.609
ENSG00000172794	RAB37	0.609
ENSG00000184470	TXNRD2	0.61
ENSG00000142655	PEX14	0.611
ENSG00000205143	ARID3C	0.611
ENSG00000175938	ORAI3	0.613
ENSG00000204653	ASPDH	0.613
ENSG00000159650	UROC1	0.614
ENSG00000186918	ZNF395	0.616
ENSG00000166183	ASPG	0.62
ENSG00000130714	POMT1	0.621
ENSG00000153048	CARHSP1	0.621
ENSG00000264569	RP13-650J16.1	0.621
ENSG00000117308	GALE	0.622
ENSG00000260500	CTD-3193O13.1	0.623
ENSG00000177706	FAM20C	0.626
ENSG00000182199	SHMT2	0.628
ENSG00000182871	COL18A1	0.628
ENSG00000186951	PPARA	0.628
ENSG00000166228	PCBD1	0.631
ENSG00000234509	AP000253.1	0.634
ENSG00000143257	NR1I3	0.635
ENSG00000114739	ACVR2B	0.635
ENSG00000165912	PACSIN3	0.635
ENSG00000140688	C16orf58	0.635
ENSG00000186529	CYP4F3	0.636
ENSG00000129965	INS-IGF2	0.637
ENSG00000166582	CENPV	0.639
ENSG00000101193	GID8	0.639
ENSG00000162227	TAF6L	0.641
ENSG00000133315	MACROD1	0.642
ENSG00000025434	NR1H3	0.643
ENSG00000198951	NAGA	0.643
ENSG00000250799	PRODH2	0.644
ENSG00000162881	OXER1	0.645
ENSG00000088888	MAVS	0.647
ENSG00000172057	ORMDL3	0.649
ENSG00000204099	NEU4	0.65
ENSG00000173992	CCS	0.651
ENSG00000117640	MTFR1L	0.653
ENSG00000162032	SPSB3	0.653
ENSG00000076924	XAB2	0.654
ENSG00000171385	KCND3	0.657
ENSG00000160007	ARHGAP35	0.658
ENSG00000101493	ZNF516	0.659
ENSG00000100403	ZC3H7B	0.659
ENSG00000188338	SLC38A3	0.66
ENSG00000130159	ECSIT	0.665
ENSG00000162729	IGSF8	0.667
ENSG00000120896	SORBS3	0.667
ENSG00000149582	TMEM25	0.667
ENSG00000186350	RXRA	0.668
ENSG00000124839	RAB17	0.669
ENSG00000167671	UBXN6	0.67
ENSG00000139194	RBP5	0.671
ENSG00000139835	GRTP1	0.672
ENSG00000162460	TMEM82	0.674
ENSG00000160867	FGFR4	0.675
ENSG00000204463	BAG6	0.68
ENSG00000125520	SLC2A4RG	0.682
ENSG00000108389	MTMR4	0.684
ENSG00000106327	TFR2	0.685
ENSG00000149823	VPS51	0.687
ENSG00000213398	LCAT	0.689
ENSG00000168306	ACOX2	0.69
ENSG00000173801	JUP	0.69
ENSG00000171105	INSR	0.69
ENSG00000105607	GCDH	0.69
ENSG00000081913	PHLPP1	0.695
ENSG00000117298	ECE1	0.697
ENSG00000128309	MPST	0.699
ENSG00000078061	ARAF	0.702
ENSG00000161653	NAGS	0.707
ENSG00000255182	CTD-2517M22.14	0.709
ENSG00000178814	OPLAH	0.712
ENSG00000196182	STK40	0.713
ENSG00000172482	AGXT	0.714
ENSG00000136877	FPGS	0.716
ENSG00000241935	HOGA1	0.719
ENSG00000163251	FZD5	0.721
ENSG00000189077	TMEM120A	0.723
ENSG00000175215	CTDSP2	0.735
ENSG00000065054	SLC9A3R2	0.741
ENSG00000149182	ARFGAP2	0.743
ENSG00000158793	NIT1	0.748
ENSG00000100116	GCAT	0.756
ENSG00000163050	COQ8A	0.76
ENSG00000060642	PIGV	0.764
ENSG00000172425	TTC36	0.766
ENSG00000166816	LDHD	0.771
ENSG00000100242	SUN2	0.771
ENSG00000008513	ST3GAL1	0.778
ENSG00000100897	DCAF11	0.782
ENSG00000167711	SERPINF2	0.793
ENSG00000075234	TTC38	0.804
ENSG00000123453	SARDH	0.827
ENSG00000105707	HPN	0.831
ENSG00000083807	SLC27A5	0.845
ENSG00000162882	HAAO	0.854
ENSG00000167701	GPT	0.854
ENSG00000168237	GLYCTK	0.894
Ensembl ID	Ensembl ID of the liver cyan co-expression network member gene.
Gene	Gene symbol of the liver cyan network gene.
Liver cyan membership (r)	Membership score to the liver cyan network, computed as a Pearson correlation coefficient with the co-expression network eigengene (PC1 of all gene expression in the network).
