# Supplementary material for: Cross-tissue omics analysis discovers ten adipose genes encoding secreted proteins in obesity-related non-alcoholic fatty liver disease
Source: eBioMedicine. 2023 May 22;92:104620. doi: 10.1016/j.ebiom.2023.104620 (PMC10277924; doi:10.1016/j.ebiom.2023.104620)
Supplement: Supplementary Table S7 [file mmc7.xlsx]

## Sheet: supplement_table_wgcna_liver_ta
Supplementary Table 7: Genes in the "tan" liver co-expression module, i.e. network, from WGCNA analysis in the KOBS cohort liver expression data (for descriptions of the columns, please see the table footnote).
Ensembl ID	Gene	Liver tan membership (r)
ENSG00000124181	PLCG1	-0.728
ENSG00000176619	LMNB2	-0.703
ENSG00000113648	H2AFY	-0.698
ENSG00000130816	DNMT1	-0.695
ENSG00000179051	RCC2	-0.679
ENSG00000146535	GNA12	-0.672
ENSG00000105443	CYTH2	-0.665
ENSG00000198792	TMEM184B	-0.662
ENSG00000154930	ACSS1	-0.651
ENSG00000136295	TTYH3	-0.647
ENSG00000114648	KLHL18	-0.645
ENSG00000103966	EHD4	-0.641
ENSG00000063978	RNF4	-0.64
ENSG00000087088	BAX	-0.639
ENSG00000142459	EVI5L	-0.638
ENSG00000119771	KLHL29	-0.637
ENSG00000111412	C12orf49	-0.631
ENSG00000135709	KIAA0513	-0.617
ENSG00000135127	BICDL1	-0.615
ENSG00000182685	BRICD5	-0.614
ENSG00000158882	TOMM40L	-0.598
ENSG00000131323	TRAF3	-0.583
ENSG00000115129	TP53I3	-0.582
ENSG00000062598	ELMO2	-0.579
ENSG00000213024	NUP62	-0.577
ENSG00000136828	RALGPS1	-0.576
ENSG00000168502	MTCL1	-0.574
ENSG00000115977	AAK1	-0.573
ENSG00000137877	SPTBN5	-0.572
ENSG00000130762	ARHGEF16	-0.571
ENSG00000154978	VOPP1	-0.571
ENSG00000102900	NUP93	-0.564
ENSG00000174171	RP11-23P13.6	-0.555
ENSG00000143368	SF3B4	-0.554
ENSG00000159202	UBE2Z	-0.551
ENSG00000166484	MAPK7	-0.542
ENSG00000233695	GAS6-AS1	-0.537
ENSG00000183087	GAS6	-0.528
ENSG00000134780	DAGLA	-0.527
ENSG00000135052	GOLM1	-0.525
ENSG00000122783	C7orf49	-0.511
ENSG00000213923	CSNK1E	-0.497
ENSG00000075151	EIF4G3	-0.492
ENSG00000103056	SMPD3	-0.487
ENSG00000184545	DUSP8	-0.486
ENSG00000125434	SLC25A35	-0.47
ENSG00000279693	RP11-71L14.3	-0.469
ENSG00000188522	FAM83G	-0.469
ENSG00000139445	FOXN4	-0.458
ENSG00000135540	NHSL1	0.329
ENSG00000138802	SEC24B	0.339
ENSG00000280432	AP000962.1	0.346
ENSG00000070018	LRP6	0.351
ENSG00000143507	DUSP10	0.383
ENSG00000224331	AC019181.3	0.387
ENSG00000117625	RCOR3	0.389
ENSG00000163428	LRRC58	0.389
ENSG00000261553	RP11-29G8.3	0.39
ENSG00000143815	LBR	0.406
ENSG00000213062	RP1-206D15.6	0.411
ENSG00000234604	RP1-206D15.5	0.424
ENSG00000137145	DENND4C	0.425
ENSG00000134644	PUM1	0.438
ENSG00000243444	PALM2	0.444
ENSG00000144331	ZNF385B	0.447
ENSG00000066777	ARFGEF1	0.447
ENSG00000136531	SCN2A	0.461
ENSG00000118242	MREG	0.461
ENSG00000144908	ALDH1L1	0.469
ENSG00000066084	DIP2B	0.469
ENSG00000052795	FNIP2	0.473
ENSG00000147862	NFIB	0.474
ENSG00000141504	SAT2	0.475
ENSG00000279089	RP11-481C4.2	0.479
ENSG00000078618	NRDC	0.48
ENSG00000153487	ING1	0.484
ENSG00000223891	OSER1-AS1	0.486
ENSG00000033030	ZCCHC8	0.49
ENSG00000100225	FBXO7	0.49
ENSG00000274578	RP11-430E17.1	0.491
ENSG00000237076	RP5-836J3.1	0.492
ENSG00000177565	TBL1XR1	0.493
ENSG00000250954	RP11-79E3.3	0.493
ENSG00000123124	WWP1	0.495
ENSG00000139117	CPNE8	0.498
ENSG00000157106	SMG1	0.498
ENSG00000109381	ELF2	0.499
ENSG00000145241	CENPC	0.501
ENSG00000165410	CFL2	0.503
ENSG00000125149	C16orf70	0.503
ENSG00000161542	PRPSAP1	0.503
ENSG00000233215	LINC01687	0.504
ENSG00000170647	TMEM133	0.507
ENSG00000066557	LRRC40	0.508
ENSG00000039560	RAI14	0.509
ENSG00000119139	TJP2	0.509
ENSG00000235609	AF127936.9	0.509
ENSG00000148935	GAS2	0.511
ENSG00000156273	BACH1	0.511
ENSG00000019995	ZRANB1	0.512
ENSG00000186298	PPP1CC	0.513
ENSG00000198546	ZNF511	0.515
ENSG00000138081	FBXO11	0.516
ENSG00000157796	WDR19	0.516
ENSG00000111596	CNOT2	0.516
ENSG00000055917	PUM2	0.517
ENSG00000237021	RP3-486I3.7	0.517
ENSG00000166321	NUDT13	0.519
ENSG00000138744	NAAA	0.52
ENSG00000273138	GS1-293C5.1	0.523
ENSG00000088179	PTPN4	0.524
ENSG00000114126	TFDP2	0.525
ENSG00000130962	PRRG1	0.526
ENSG00000122482	ZNF644	0.528
ENSG00000068305	MEF2A	0.529
ENSG00000187257	RSBN1L	0.53
ENSG00000139144	PIK3C2G	0.53
ENSG00000214960	ISPD	0.531
ENSG00000110330	BIRC2	0.531
ENSG00000233967	RP11-250B2.3	0.532
ENSG00000156398	SFXN2	0.537
ENSG00000084453	SLCO1A2	0.537
ENSG00000134612	FOLH1B	0.539
ENSG00000251443	LINC02160	0.541
ENSG00000258604	AL161668.5	0.542
ENSG00000117791	MARC2	0.543
ENSG00000163960	UBXN7	0.543
ENSG00000141338	ABCA8	0.545
ENSG00000154153	FAM134B	0.546
ENSG00000132952	USPL1	0.546
ENSG00000168566	SNRNP48	0.547
ENSG00000003393	ALS2	0.551
ENSG00000170456	DENND5B	0.554
ENSG00000203880	PCMTD2	0.556
ENSG00000256162	SMLR1	0.557
ENSG00000106771	TMEM245	0.557
ENSG00000078403	MLLT10	0.557
ENSG00000168772	CXXC4	0.559
ENSG00000188906	LRRK2	0.56
ENSG00000226742	HSBP1L1	0.563
ENSG00000112414	ADGRG6	0.564
ENSG00000260645	RP11-250B2.5	0.565
ENSG00000244128	LINC01322	0.567
ENSG00000121690	DEPDC7	0.568
ENSG00000182919	C11orf54	0.569
ENSG00000137962	ARHGAP29	0.573
ENSG00000165704	HPRT1	0.573
ENSG00000279022	RP11-250B2.4	0.577
ENSG00000255864	RP11-444D3.1	0.578
ENSG00000128641	MYO1B	0.579
ENSG00000155330	C16orf87	0.58
ENSG00000183230	CTNNA3	0.582
ENSG00000198515	CNGA1	0.583
ENSG00000073417	PDE8A	0.583
ENSG00000143952	VPS54	0.584
ENSG00000066739	ATG2B	0.584
ENSG00000138434	SSFA2	0.585
ENSG00000114127	XRN1	0.585
ENSG00000170558	CDH2	0.585
ENSG00000187187	ZNF546	0.587
ENSG00000271576	RP11-486G15.2	0.588
ENSG00000073734	ABCB11	0.59
ENSG00000012174	MBTPS2	0.59
ENSG00000170677	SOCS6	0.591
ENSG00000198142	SOWAHC	0.592
ENSG00000010017	RANBP9	0.592
ENSG00000128573	FOXP2	0.592
ENSG00000123179	EBPL	0.594
ENSG00000138386	NAB1	0.595
ENSG00000106733	NMRK1	0.596
ENSG00000204178	TMEM57	0.597
ENSG00000164463	CREBRF	0.597
ENSG00000172594	SMPDL3A	0.597
ENSG00000159592	GPBP1L1	0.6
ENSG00000141441	GAREM1	0.601
ENSG00000106069	CHN2	0.602
ENSG00000196455	PIK3R4	0.603
ENSG00000096717	SIRT1	0.603
ENSG00000188641	DPYD	0.604
ENSG00000005187	ACSM3	0.604
ENSG00000119787	ATL2	0.605
ENSG00000148090	AUH	0.605
ENSG00000121858	TNFSF10	0.606
ENSG00000109193	SULT1E1	0.607
ENSG00000163293	NIPAL1	0.608
ENSG00000164180	TMEM161B	0.608
ENSG00000171428	NAT1	0.608
ENSG00000136153	LMO7	0.608
ENSG00000123612	ACVR1C	0.61
ENSG00000100814	CCNB1IP1	0.613
ENSG00000155906	RMND1	0.614
ENSG00000107643	MAPK8	0.614
ENSG00000165895	ARHGAP42	0.614
ENSG00000236283	AC013463.2	0.616
ENSG00000152484	USP12	0.618
ENSG00000118762	PKD2	0.619
ENSG00000185658	BRWD1	0.622
ENSG00000151623	NR3C2	0.623
ENSG00000038274	MAT2B	0.623
ENSG00000107679	PLEKHA1	0.623
ENSG00000108510	MED13	0.623
ENSG00000159921	GNE	0.625
ENSG00000144824	PHLDB2	0.631
ENSG00000175336	APOF	0.631
ENSG00000198947	DMD	0.633
ENSG00000186522	SEPT10	0.636
ENSG00000115392	FANCL	0.637
ENSG00000161048	NAPEPLD	0.638
ENSG00000248685	RP11-548L20.1	0.639
ENSG00000092148	HECTD1	0.639
ENSG00000065243	PKN2	0.64
ENSG00000086205	FOLH1	0.64
ENSG00000041515	MYO16	0.64
ENSG00000196792	STRN3	0.64
ENSG00000117479	SLC19A2	0.641
ENSG00000134532	SOX5	0.642
ENSG00000205189	ZBTB10	0.646
ENSG00000171988	JMJD1C	0.646
ENSG00000171365	CLCN5	0.647
ENSG00000102081	FMR1	0.649
ENSG00000080709	KCNN2	0.65
ENSG00000127914	AKAP9	0.65
ENSG00000272129	RP11-250B2.6	0.651
ENSG00000023287	RB1CC1	0.652
ENSG00000165185	KIAA1958	0.652
ENSG00000182551	ADI1	0.653
ENSG00000163644	PPM1K	0.653
ENSG00000076770	MBNL3	0.656
ENSG00000240935	PLGLA	0.657
ENSG00000215386	MIR99AHG	0.657
ENSG00000146373	RNF217	0.661
ENSG00000196323	ZBTB44	0.663
ENSG00000128607	KLHDC10	0.664
ENSG00000144357	UBR3	0.666
ENSG00000081377	CDC14B	0.666
ENSG00000145331	TRMT10A	0.668
ENSG00000164327	RICTOR	0.669
ENSG00000108176	DNAJC12	0.67
ENSG00000133731	IMPA1	0.672
ENSG00000137960	GIPC2	0.673
ENSG00000141198	TOM1L1	0.673
ENSG00000101444	AHCY	0.673
ENSG00000170088	TMEM192	0.674
ENSG00000109576	AADAT	0.674
ENSG00000232667	AC004862.6	0.674
ENSG00000104375	STK3	0.674
ENSG00000143337	TOR1AIP1	0.676
ENSG00000179152	TCAIM	0.679
ENSG00000196693	ZNF33B	0.68
ENSG00000095574	IKZF5	0.684
ENSG00000166912	MTMR10	0.684
ENSG00000008294	SPAG9	0.684
ENSG00000261058	RP11-252E2.2	0.685
ENSG00000118922	KLF12	0.687
ENSG00000159256	MORC3	0.687
ENSG00000152382	TADA1	0.688
ENSG00000105784	RUNDC3B	0.688
ENSG00000253598	SLC10A5	0.688
ENSG00000118777	ABCG2	0.691
ENSG00000145868	FBXO38	0.692
ENSG00000106034	CPED1	0.693
ENSG00000141646	SMAD4	0.694
ENSG00000156869	FRRS1	0.697
ENSG00000162688	AGL	0.697
ENSG00000134759	ELP2	0.698
ENSG00000024048	UBR2	0.7
ENSG00000082438	COBLL1	0.702
ENSG00000198964	SGMS1	0.702
ENSG00000198189	HSD17B11	0.703
ENSG00000196865	NHLRC2	0.703
ENSG00000112234	FBXL4	0.705
ENSG00000011258	MBTD1	0.705
ENSG00000152894	PTPRK	0.707
ENSG00000059769	DNAJC25	0.707
ENSG00000108187	PBLD	0.71
ENSG00000113328	CCNG1	0.713
ENSG00000197594	ENPP1	0.713
ENSG00000107897	ACBD5	0.716
ENSG00000111713	GYS2	0.72
ENSG00000065150	IPO5	0.721
ENSG00000169251	NMD3	0.723
ENSG00000109184	DCUN1D4	0.723
ENSG00000100852	ARHGAP5	0.725
ENSG00000165516	KLHDC2	0.728
ENSG00000139132	FGD4	0.731
ENSG00000145349	CAMK2D	0.734
ENSG00000138660	AP1AR	0.738
ENSG00000036549	ZZZ3	0.741
ENSG00000248709	CTC-505O3.2	0.745
ENSG00000081026	MAGI3	0.747
ENSG00000107186	MPDZ	0.747
ENSG00000205213	LGR4	0.748
ENSG00000115290	GRB14	0.749
ENSG00000115919	KYNU	0.751
ENSG00000150540	HNMT	0.757
ENSG00000003436	TFPI	0.757
ENSG00000154262	ABCA6	0.758
ENSG00000144445	KANSL1L	0.762
ENSG00000148584	A1CF	0.762
ENSG00000114062	UBE3A	0.762
ENSG00000181722	ZBTB20	0.771
ENSG00000184517	ZFP1	0.773
ENSG00000078747	ITCH	0.773
ENSG00000118482	PHF3	0.774
ENSG00000103479	RBL2	0.775
ENSG00000116833	NR5A2	0.776
ENSG00000105976	MET	0.777
ENSG00000119950	MXI1	0.782
ENSG00000157224	CLDN12	0.787
ENSG00000169762	TAPT1	0.788
ENSG00000109618	SEPSECS	0.795
ENSG00000105852	PON3	0.795
ENSG00000143164	DCAF6	0.801
ENSG00000119711	ALDH6A1	0.801
ENSG00000161813	LARP4	0.808
ENSG00000073712	FERMT2	0.816
ENSG00000205981	DNAJC19	0.833
ENSG00000196177	ACADSB	0.837
ENSG00000178075	GRAMD1C	0.843
Ensembl ID	Ensembl ID of the liver tan co-expression network member gene.
Gene	Gene symbol of the liver tan network gene.
Liver tan membership (r)	Membership score to the liver tan network, computed as a Pearson correlation coefficient with the co-expression network eigengene (PC1 of all gene expression in the network).
