# Supplementary material for: Cross-tissue omics analysis discovers ten adipose genes encoding secreted proteins in obesity-related non-alcoholic fatty liver disease
Source: eBioMedicine. 2023 May 22;92:104620. doi: 10.1016/j.ebiom.2023.104620 (PMC10277924; doi:10.1016/j.ebiom.2023.104620)
Supplement: Supplementary Table S8 [file mmc8.xlsx]

## Sheet: supplement_table_kobsde_adipose
Supplementary Table 8: Differential expression (DE) statistics from adipose tissue gene expression of individuals with NAFLD and healthy livers in the KOBS cohort (for descriptions of the columns, please see the table footnote; only genes passing Adj. p-value<0.05 are shown).
Ensembl ID	Gene	logFC	T-statistic	P-value	Adj. p-value	DE phenotype [Steatosis, Fibrosis, or NASH]
ENSG00000176402	GJC3	-0.766	-7.245	6.234e-12	1.334e-07	Steatosis
ENSG00000152642	GPD1L	-0.29	-6.23	2.142e-09	2.293e-05	Steatosis
ENSG00000124615	MOCS1	-0.267	-6.083	4.764e-09	3.4e-05	Steatosis
ENSG00000134548	C12orf39	-1.034	-6.023	6.596e-09	3.53e-05	Steatosis
ENSG00000144031	ANKRD53	-0.34	-5.976	8.441e-09	3.614e-05	Steatosis
ENSG00000114923	SLC4A3	0.41	5.923	1.122e-08	4.003e-05	Steatosis
ENSG00000081913	PHLPP1	-0.228	-5.561	7.312e-08	0.0001957	Steatosis
ENSG00000170266	GLB1	0.233	5.532	8.445e-08	0.0002009	Steatosis
ENSG00000130475	FCHO1	0.417	5.486	1.065e-07	0.000228	Steatosis
ENSG00000231999	RP5-1007M22.2	-0.233	-5.463	1.196e-07	0.0002328	Steatosis
ENSG00000069535	MAOB	-0.244	-5.354	2.051e-07	0.0003158	Steatosis
ENSG00000141505	ASGR1	0.466	5.369	1.902e-07	0.0003158	Steatosis
ENSG00000168038	ULK4	-0.343	-5.341	2.181e-07	0.0003158	Steatosis
ENSG00000200087	SNORA73B	0.982	5.339	2.213e-07	0.0003158	Steatosis
ENSG00000148730	EIF4EBP2	-0.195	-5.29	2.803e-07	0.0003555	Steatosis
ENSG00000170525	PFKFB3	-0.484	-5.279	2.955e-07	0.0003555	Steatosis
ENSG00000196616	ADH1B	-0.327	-5.277	2.989e-07	0.0003555	Steatosis
ENSG00000198019	FCGR1B	0.713	5.26	3.246e-07	0.0003658	Steatosis
ENSG00000186832	KRT16	1.561	5.242	3.546e-07	0.0003796	Steatosis
ENSG00000131831	RAI2	-0.249	-5.207	4.21e-07	0.0004138	Steatosis
ENSG00000135821	GLUL	-0.319	-5.204	4.252e-07	0.0004138	Steatosis
ENSG00000079459	FDFT1	-0.172	-5.161	5.231e-07	0.0004794	Steatosis
ENSG00000111058	ACSS3	-0.29	-5.156	5.375e-07	0.0004794	Steatosis
ENSG00000108799	EZH1	-0.126	-5.134	5.966e-07	0.0004912	Steatosis
ENSG00000008311	AASS	-0.273	-5.077	7.828e-07	0.0005702	Steatosis
ENSG00000035664	DAPK2	-0.27	-5.094	7.227e-07	0.0005702	Steatosis
ENSG00000064547	LPAR2	0.288	5.081	7.687e-07	0.0005702	Steatosis
ENSG00000108846	ABCC3	0.499	5.073	7.99e-07	0.0005702	Steatosis
ENSG00000117399	CDC20	0.492	4.986	1.198e-06	0.0008275	Steatosis
ENSG00000172057	ORMDL3	-0.254	-4.955	1.386e-06	0.0009273	Steatosis
ENSG00000142583	SLC2A5	0.668	4.942	1.477e-06	0.0009393	Steatosis
ENSG00000026559	KCNG1	0.872	4.906	1.744e-06	0.001067	Steatosis
ENSG00000150782	IL18	0.372	4.893	1.845e-06	0.001097	Steatosis
ENSG00000183032	SLC25A21	-0.561	-4.854	2.215e-06	0.001281	Steatosis
ENSG00000069812	HES2	0.895	4.837	2.391e-06	0.001347	Steatosis
ENSG00000129757	CDKN1C	-0.227	-4.83	2.47e-06	0.001356	Steatosis
ENSG00000259062	ACTN1-AS1	0.446	4.799	2.845e-06	0.001523	Steatosis
ENSG00000171658	RP11-443P15.2	0.569	4.789	2.981e-06	0.001556	Steatosis
ENSG00000169564	PCBP1	-0.126	-4.778	3.121e-06	0.001591	Steatosis
ENSG00000128573	FOXP2	-0.295	-4.771	3.227e-06	0.001606	Steatosis
ENSG00000138640	FAM13A	-0.259	-4.729	3.895e-06	0.001895	Steatosis
ENSG00000084674	APOB	-0.653	-4.707	4.3e-06	0.002038	Steatosis
ENSG00000163792	TCF23	0.698	4.703	4.379e-06	0.002038	Steatosis
ENSG00000119950	MXI1	-0.153	-4.687	4.701e-06	0.00208	Steatosis
ENSG00000161911	TREML1	0.65	4.685	4.741e-06	0.00208	Steatosis
ENSG00000181234	TMEM132C	-0.241	-4.684	4.762e-06	0.00208	Steatosis
ENSG00000188984	AADACL3	0.929	4.663	5.248e-06	0.002208	Steatosis
ENSG00000235180	LINC00601	0.682	4.662	5.261e-06	0.002208	Steatosis
ENSG00000131378	RFTN1	-0.155	-4.655	5.429e-06	0.002235	Steatosis
ENSG00000176194	CIDEA	-0.461	-4.649	5.585e-06	0.002256	Steatosis
ENSG00000120885	CLU	0.197	4.635	5.944e-06	0.002357	Steatosis
ENSG00000073605	GSDMB	-0.263	-4.616	6.448e-06	0.00251	Steatosis
ENSG00000103042	SLC38A7	0.123	4.609	6.665e-06	0.002548	Steatosis
ENSG00000104419	NDRG1	-0.168	-4.595	7.064e-06	0.002653	Steatosis
ENSG00000170190	SLC16A5	0.176	4.588	7.29e-06	0.002691	Steatosis
ENSG00000175664	TEX26	0.635	4.581	7.512e-06	0.002726	Steatosis
ENSG00000125875	TBC1D20	-0.091	-4.554	8.466e-06	0.002963	Steatosis
ENSG00000170653	ATF7	-0.124	-4.551	8.58e-06	0.002963	Steatosis
ENSG00000214274	ANG	-0.218	-4.543	8.87e-06	0.003014	Steatosis
ENSG00000111052	LIN7A	-0.278	-4.518	9.911e-06	0.003315	Steatosis
ENSG00000166311	SMPD1	0.113	4.496	1.087e-05	0.003582	Steatosis
ENSG00000149809	TM7SF2	-0.315	-4.47	1.221e-05	0.00396	Steatosis
ENSG00000136709	WDR33	-0.066	-4.455	1.301e-05	0.004048	Steatosis
ENSG00000267121	CTD-2020K17.1	0.226	4.454	1.305e-05	0.004048	Steatosis
ENSG00000144891	AGTR1	-0.234	-4.445	1.357e-05	0.004151	Steatosis
ENSG00000100033	PRODH	-0.486	-4.431	1.443e-05	0.004351	Steatosis
ENSG00000070159	PTPN3	-0.255	-4.415	1.54e-05	0.004521	Steatosis
ENSG00000173559	NABP1	0.324	4.415	1.542e-05	0.004521	Steatosis
ENSG00000114790	ARHGEF26	-0.278	-4.411	1.569e-05	0.00454	Steatosis
ENSG00000132535	DLG4	0.213	4.395	1.68e-05	0.004692	Steatosis
ENSG00000140459	CYP11A1	0.385	4.398	1.658e-05	0.004692	Steatosis
ENSG00000197410	DCHS2	0.545	4.394	1.688e-05	0.004692	Steatosis
ENSG00000146700	SRCRB4D	0.291	4.381	1.78e-05	0.004885	Steatosis
ENSG00000163297	ANTXR2	-0.165	-4.375	1.831e-05	0.00493	Steatosis
ENSG00000185818	NAT8L	-0.302	-4.373	1.842e-05	0.00493	Steatosis
ENSG00000176171	BNIP3	-0.152	-4.367	1.89e-05	0.004995	Steatosis
ENSG00000100285	NEFH	0.323	4.344	2.082e-05	0.005371	Steatosis
ENSG00000186081	KRT5	0.546	4.346	2.068e-05	0.005371	Steatosis
ENSG00000233901	RP11-65J3.1	0.31	4.334	2.176e-05	0.005546	Steatosis
ENSG00000145423	SFRP2	0.561	4.308	2.422e-05	0.0061	Steatosis
ENSG00000145916	RMND5B	-0.085	-4.298	2.529e-05	0.006224	Steatosis
ENSG00000180318	ALX1	-0.543	-4.298	2.528e-05	0.006224	Steatosis
ENSG00000117592	PRDX6	-0.17	-4.292	2.597e-05	0.006317	Steatosis
ENSG00000231574	RP11-91K9.1	0.738	4.277	2.763e-05	0.006645	Steatosis
ENSG00000076944	STXBP2	0.316	4.269	2.85e-05	0.00678	Steatosis
ENSG00000107551	RASSF4	0.21	4.261	2.947e-05	0.006824	Steatosis
ENSG00000163814	CDCP1	0.504	4.26	2.964e-05	0.006824	Steatosis
ENSG00000197891	SLC22A12	0.822	4.261	2.957e-05	0.006824	Steatosis
ENSG00000135077	HAVCR2	0.308	4.231	3.34e-05	0.007448	Steatosis
ENSG00000136383	ALPK3	-0.275	-4.232	3.322e-05	0.007448	Steatosis
ENSG00000186350	RXRA	-0.119	-4.234	3.303e-05	0.007448	Steatosis
ENSG00000049759	NEDD4L	-0.229	-4.221	3.487e-05	0.007696	Steatosis
ENSG00000091986	CCDC80	0.211	4.207	3.691e-05	0.007919	Steatosis
ENSG00000122691	TWIST1	-0.262	-4.202	3.761e-05	0.007919	Steatosis
ENSG00000124374	PAIP2B	-0.201	-4.199	3.81e-05	0.007919	Steatosis
ENSG00000165730	STOX1	-0.436	-4.2	3.792e-05	0.007919	Steatosis
ENSG00000169418	NPR1	-0.15	-4.2	3.797e-05	0.007919	Steatosis
ENSG00000241839	PLEKHO2	0.182	4.201	3.786e-05	0.007919	Steatosis
ENSG00000101825	MXRA5	0.458	4.185	4.029e-05	0.008295	Steatosis
ENSG00000146409	SLC18B1	0.217	4.179	4.129e-05	0.00833	Steatosis
ENSG00000160593	AMICA1	0.305	4.177	4.163e-05	0.00833	Steatosis
ENSG00000187017	ESPN	0.383	4.181	4.105e-05	0.00833	Steatosis
ENSG00000128510	CPA4	0.705	4.172	4.259e-05	0.008441	Steatosis
ENSG00000165028	NIPSNAP3B	-0.229	-4.17	4.298e-05	0.008441	Steatosis
ENSG00000249142	CTD-2290P7.1	0.733	4.161	4.445e-05	0.008651	Steatosis
ENSG00000224940	PRRT4	0.363	4.158	4.507e-05	0.008692	Steatosis
ENSG00000136854	STXBP1	-0.123	-4.137	4.907e-05	0.009379	Steatosis
ENSG00000158258	CLSTN2	-0.357	-4.13	5.048e-05	0.009564	Steatosis
ENSG00000132471	WBP2	-0.109	-4.126	5.129e-05	0.009591	Steatosis
ENSG00000144043	TEX261	-0.08	-4.124	5.182e-05	0.009591	Steatosis
ENSG00000185100	ADSSL1	-0.314	-4.123	5.197e-05	0.009591	Steatosis
ENSG00000183117	CSMD1	-0.686	-4.101	5.688e-05	0.01041	Steatosis
ENSG00000134398	ERN2	0.421	4.092	5.894e-05	0.01069	Steatosis
ENSG00000186918	ZNF395	-0.119	-4.086	6.038e-05	0.01086	Steatosis
ENSG00000169436	COL22A1	0.749	4.082	6.136e-05	0.01095	Steatosis
ENSG00000205744	DENND1C	0.268	4.078	6.226e-05	0.01101	Steatosis
ENSG00000162892	IL24	0.47	4.071	6.415e-05	0.01118	Steatosis
ENSG00000188452	CERKL	0.28	4.07	6.421e-05	0.01118	Steatosis
ENSG00000179912	R3HDM2	-0.084	-4.051	6.932e-05	0.01197	Steatosis
ENSG00000135094	SDS	0.654	4.049	6.992e-05	0.01198	Steatosis
ENSG00000122254	HS3ST2	0.564	4.039	7.274e-05	0.01205	Steatosis
ENSG00000145335	SNCA	0.299	4.036	7.359e-05	0.01205	Steatosis
ENSG00000146070	PLA2G7	0.605	4.039	7.272e-05	0.01205	Steatosis
ENSG00000160862	AZGP1	-0.488	-4.039	7.281e-05	0.01205	Steatosis
ENSG00000164318	EGFLAM	-0.259	-4.036	7.376e-05	0.01205	Steatosis
ENSG00000173227	SYT12	0.293	4.04	7.254e-05	0.01205	Steatosis
ENSG00000226791	AC109826.1	0.499	4.033	7.457e-05	0.01209	Steatosis
ENSG00000091831	ESR1	-0.225	-4.03	7.538e-05	0.01213	Steatosis
ENSG00000092295	TGM1	0.468	4.007	8.267e-05	0.01311	Steatosis
ENSG00000170909	OSCAR	0.36	4.008	8.222e-05	0.01311	Steatosis
ENSG00000079931	MOXD1	0.439	4.001	8.466e-05	0.01328	Steatosis
ENSG00000087274	ADD1	-0.072	-3.998	8.558e-05	0.01328	Steatosis
ENSG00000102547	CAB39L	-0.217	-3.993	8.721e-05	0.01328	Steatosis
ENSG00000113578	FGF1	0.352	3.995	8.666e-05	0.01328	Steatosis
ENSG00000164944	KIAA1429	-0.096	-3.993	8.744e-05	0.01328	Steatosis
ENSG00000168237	GLYCTK	-0.211	-3.995	8.655e-05	0.01328	Steatosis
ENSG00000011007	TCEB3	-0.098	-3.989	8.869e-05	0.01337	Steatosis
ENSG00000221955	SLC12A8	0.329	3.984	9.058e-05	0.01356	Steatosis
ENSG00000103569	AQP9	0.631	3.982	9.131e-05	0.01358	Steatosis
ENSG00000101856	PGRMC1	-0.138	-3.959	9.999e-05	0.01476	Steatosis
ENSG00000248884	CTC-537E7.3	0.53	3.953	0.0001022	0.01499	Steatosis
ENSG00000158195	WASF2	-0.094	-3.949	0.000104	0.01514	Steatosis
ENSG00000158714	SLAMF8	0.408	3.943	0.0001064	0.01518	Steatosis
ENSG00000198125	MB	0.405	3.943	0.0001062	0.01518	Steatosis
ENSG00000236914	RP11-1008C21.2	0.177	3.943	0.0001062	0.01518	Steatosis
ENSG00000231711	LINC00899	-0.161	-3.941	0.0001073	0.01521	Steatosis
ENSG00000063046	EIF4B	-0.11	-3.929	0.0001124	0.01548	Steatosis
ENSG00000104055	TGM5	0.47	3.924	0.0001144	0.01548	Steatosis
ENSG00000104953	TLE6	0.332	3.921	0.0001157	0.01548	Steatosis
ENSG00000118705	RPN2	0.084	3.929	0.0001124	0.01548	Steatosis
ENSG00000128805	ARHGAP22	0.277	3.929	0.0001124	0.01548	Steatosis
ENSG00000130066	SAT1	0.177	3.933	0.0001106	0.01548	Steatosis
ENSG00000163462	TRIM46	0.335	3.928	0.0001128	0.01548	Steatosis
ENSG00000166278	C2	0.295	3.924	0.0001144	0.01548	Steatosis
ENSG00000184730	APOBR	0.346	3.922	0.0001155	0.01548	Steatosis
ENSG00000103160	HSDL1	-0.076	-3.918	0.0001172	0.01553	Steatosis
ENSG00000121966	CXCR4	0.339	3.916	0.000118	0.01553	Steatosis
ENSG00000165113	GKAP1	-0.149	-3.911	0.0001204	0.01553	Steatosis
ENSG00000218336	TENM3	-0.239	-3.911	0.0001205	0.01553	Steatosis
ENSG00000233038	AC011899.9	0.515	3.915	0.0001186	0.01553	Steatosis
ENSG00000273216	AC002059.10	0.451	3.912	0.0001199	0.01553	Steatosis
ENSG00000167600	CYP2S1	0.357	3.909	0.0001216	0.01558	Steatosis
ENSG00000109943	CRTAM	0.427	3.907	0.0001223	0.01558	Steatosis
ENSG00000112039	FANCE	-0.159	-3.904	0.0001239	0.01567	Steatosis
ENSG00000133805	AMPD3	0.234	3.902	0.0001248	0.01567	Steatosis
ENSG00000169188	APEX2	0.093	3.901	0.0001252	0.01567	Steatosis
ENSG00000103257	SLC7A5	0.389	3.884	0.0001338	0.01603	Steatosis
ENSG00000115129	TP53I3	0.182	3.892	0.0001299	0.01603	Steatosis
ENSG00000117298	ECE1	-0.12	-3.891	0.0001301	0.01603	Steatosis
ENSG00000137509	PRCP	0.091	3.89	0.0001305	0.01603	Steatosis
ENSG00000138964	PARVG	0.309	3.886	0.0001326	0.01603	Steatosis
ENSG00000185950	IRS2	-0.277	-3.883	0.0001341	0.01603	Steatosis
ENSG00000228594	C1orf233	0.291	3.887	0.0001324	0.01603	Steatosis
ENSG00000131069	ACSS2	-0.174	-3.88	0.0001356	0.01604	Steatosis
ENSG00000181634	TNFSF15	0.458	3.881	0.0001354	0.01604	Steatosis
ENSG00000172179	PRL	0.803	3.875	0.0001383	0.01621	Steatosis
ENSG00000165633	VSTM4	-0.154	-3.872	0.0001402	0.01631	Steatosis
ENSG00000158104	HPD	0.251	3.87	0.0001412	0.01634	Steatosis
ENSG00000100714	MTHFD1	-0.162	-3.867	0.0001428	0.01635	Steatosis
ENSG00000126091	ST3GAL3	-0.12	-3.868	0.0001425	0.01635	Steatosis
ENSG00000136436	CALCOCO2	-0.09	-3.859	0.0001472	0.01668	Steatosis
ENSG00000161243	FBXO27	-0.205	-3.86	0.0001466	0.01668	Steatosis
ENSG00000185482	STAC3	0.317	3.855	0.0001498	0.01688	Steatosis
ENSG00000105048	TNNT1	0.839	3.849	0.0001529	0.01695	Steatosis
ENSG00000138835	RGS3	-0.294	-3.85	0.0001524	0.01695	Steatosis
ENSG00000172572	PDE3A	-0.286	-3.85	0.0001523	0.01695	Steatosis
ENSG00000142347	MYO1F	0.241	3.848	0.0001539	0.01698	Steatosis
ENSG00000105697	HAMP	0.725	3.846	0.0001548	0.017	Steatosis
ENSG00000166347	CYB5A	-0.172	-3.843	0.0001564	0.01703	Steatosis
ENSG00000171310	CHST11	0.264	3.843	0.0001567	0.01703	Steatosis
ENSG00000167658	EEF2	-0.099	-3.839	0.0001592	0.01721	Steatosis
ENSG00000176236	C10orf111	0.516	3.837	0.0001604	0.01726	Steatosis
ENSG00000166582	CENPV	-0.166	-3.835	0.0001616	0.0173	Steatosis
ENSG00000070882	OSBPL3	0.192	3.818	0.0001721	0.01786	Steatosis
ENSG00000126861	OMG	0.475	3.817	0.0001727	0.01786	Steatosis
ENSG00000133246	PRAM1	0.386	3.822	0.0001695	0.01786	Steatosis
ENSG00000140374	ETFA	-0.122	-3.82	0.0001711	0.01786	Steatosis
ENSG00000170145	SIK2	-0.164	-3.822	0.0001694	0.01786	Steatosis
ENSG00000203805	PPAPDC1A	0.877	3.818	0.0001725	0.01786	Steatosis
ENSG00000266835	RP11-838N2.4	0.395	3.824	0.0001684	0.01786	Steatosis
ENSG00000100234	TIMP3	-0.125	-3.816	0.000174	0.01787	Steatosis
ENSG00000138796	HADH	-0.195	-3.815	0.0001745	0.01787	Steatosis
ENSG00000135917	SLC19A3	-0.264	-3.808	0.0001791	0.01811	Steatosis
ENSG00000137101	CD72	0.28	3.808	0.0001793	0.01811	Steatosis
ENSG00000150459	SAP18	-0.078	-3.808	0.0001789	0.01811	Steatosis
ENSG00000087460	GNAS	-0.073	-3.805	0.000181	0.01815	Steatosis
ENSG00000110934	BIN2	0.222	3.804	0.0001814	0.01815	Steatosis
ENSG00000100276	RASL10A	0.307	3.803	0.0001827	0.01819	Steatosis
ENSG00000063015	SEZ6	0.507	3.782	0.0001972	0.01864	Steatosis
ENSG00000095970	TREM2	0.623	3.788	0.000193	0.01864	Steatosis
ENSG00000107341	UBE2R2	-0.069	-3.784	0.0001963	0.01864	Steatosis
ENSG00000113580	NR3C1	-0.141	-3.782	0.0001974	0.01864	Steatosis
ENSG00000114416	FXR1	-0.086	-3.789	0.0001926	0.01864	Steatosis
ENSG00000130764	LRRC47	-0.065	-3.79	0.0001917	0.01864	Steatosis
ENSG00000150337	FCGR1A	0.519	3.782	0.0001976	0.01864	Steatosis
ENSG00000166145	SPINT1	0.389	3.786	0.0001946	0.01864	Steatosis
ENSG00000167771	RCOR2	0.274	3.785	0.0001954	0.01864	Steatosis
ENSG00000169031	COL4A3	0.608	3.783	0.000197	0.01864	Steatosis
ENSG00000183549	ACSM5	-0.25	-3.792	0.0001905	0.01864	Steatosis
ENSG00000219200	RNASEK	0.126	3.791	0.0001911	0.01864	Steatosis
ENSG00000167881	SRP68	-0.069	-3.78	0.0001993	0.01872	Steatosis
ENSG00000138028	CGREF1	0.262	3.778	0.000201	0.01879	Steatosis
ENSG00000087365	SF3B2	-0.068	-3.773	0.0002043	0.01882	Steatosis
ENSG00000137841	PLCB2	0.247	3.774	0.0002034	0.01882	Steatosis
ENSG00000165175	MID1IP1	-0.11	-3.772	0.0002049	0.01882	Steatosis
ENSG00000231672	DIRC3	-0.24	-3.775	0.0002029	0.01882	Steatosis
ENSG00000173110	HSPA6	0.338	3.769	0.0002073	0.01896	Steatosis
ENSG00000006118	TMEM132A	0.193	3.766	0.0002097	0.0191	Steatosis
ENSG00000142185	TRPM2	0.205	3.765	0.000211	0.01914	Steatosis
ENSG00000011198	ABHD5	-0.188	-3.763	0.0002122	0.01916	Steatosis
ENSG00000103275	UBE2I	-0.06	-3.761	0.000214	0.01916	Steatosis
ENSG00000137285	TUBB2B	0.37	3.761	0.0002139	0.01916	Steatosis
ENSG00000214193	SH3D21	0.202	3.758	0.0002162	0.01928	Steatosis
ENSG00000106868	SUSD1	0.225	3.752	0.0002215	0.01944	Steatosis
ENSG00000109610	SOD3	-0.198	-3.753	0.0002208	0.01944	Steatosis
ENSG00000139304	PTPRQ	-0.454	-3.752	0.0002213	0.01944	Steatosis
ENSG00000140961	OSGIN1	0.275	3.749	0.0002241	0.01958	Steatosis
ENSG00000137267	TUBB2A	0.279	3.746	0.000226	0.0196	Steatosis
ENSG00000164776	PHKG1	-0.256	-3.746	0.0002262	0.0196	Steatosis
ENSG00000140379	BCL2A1	0.524	3.744	0.0002282	0.0197	Steatosis
ENSG00000116350	SRSF4	-0.073	-3.734	0.0002369	0.02004	Steatosis
ENSG00000134775	FHOD3	-0.344	-3.733	0.0002372	0.02004	Steatosis
ENSG00000143851	PTPN7	0.274	3.737	0.0002341	0.02004	Steatosis
ENSG00000146094	DOK3	0.222	3.733	0.0002373	0.02004	Steatosis
ENSG00000174145	KIAA1239	-0.787	-3.734	0.0002365	0.02004	Steatosis
ENSG00000204055	RP11-247A12.2	0.372	3.733	0.0002378	0.02004	Steatosis
ENSG00000123329	ARHGAP9	0.232	3.731	0.000239	0.02007	Steatosis
ENSG00000127955	GNAI1	-0.202	-3.724	0.0002459	0.02056	Steatosis
ENSG00000099957	P2RX6	0.387	3.718	0.000251	0.02083	Steatosis
ENSG00000134830	C5AR2	0.271	3.719	0.0002506	0.02083	Steatosis
ENSG00000100105	PATZ1	-0.087	-3.713	0.0002556	0.02104	Steatosis
ENSG00000103647	CORO2B	-0.2	-3.709	0.0002604	0.02104	Steatosis
ENSG00000138073	PREB	0.118	3.707	0.0002615	0.02104	Steatosis
ENSG00000160408	ST6GALNAC6	-0.103	-3.713	0.0002562	0.02104	Steatosis
ENSG00000164236	ANKRD33B	-0.41	-3.707	0.0002615	0.02104	Steatosis
ENSG00000168301	KCTD6	-0.136	-3.71	0.000259	0.02104	Steatosis
ENSG00000187210	GCNT1	0.221	3.708	0.000261	0.02104	Steatosis
ENSG00000226472	RP11-551L14.4	0.456	3.712	0.0002571	0.02104	Steatosis
ENSG00000143226	FCGR2A	0.285	3.701	0.0002678	0.02147	Steatosis
ENSG00000132182	NUP210	0.294	3.697	0.0002719	0.02172	Steatosis
ENSG00000187860	CCDC157	0.167	3.692	0.0002769	0.02204	Steatosis
ENSG00000088325	TPX2	0.278	3.689	0.0002803	0.02206	Steatosis
ENSG00000099960	SLC7A4	0.348	3.689	0.0002802	0.02206	Steatosis
ENSG00000178199	ZC3H12D	0.255	3.689	0.0002799	0.02206	Steatosis
ENSG00000151692	RNF144A	-0.171	-3.684	0.0002848	0.02225	Steatosis
ENSG00000157764	BRAF	-0.115	-3.685	0.0002838	0.02225	Steatosis
ENSG00000134028	ADAMDEC1	0.698	3.682	0.0002879	0.02228	Steatosis
ENSG00000142230	SAE1	-0.074	-3.68	0.0002897	0.02228	Steatosis
ENSG00000163050	ADCK3	-0.201	-3.679	0.0002909	0.02228	Steatosis
ENSG00000172243	CLEC7A	0.349	3.68	0.0002891	0.02228	Steatosis
ENSG00000204044	RP11-465L10.10	0.708	3.678	0.0002914	0.02228	Steatosis
ENSG00000241685	ARPC1A	-0.076	-3.679	0.0002906	0.02228	Steatosis
ENSG00000167703	SLC43A2	0.15	3.675	0.0002945	0.02233	Steatosis
ENSG00000178562	CD28	0.319	3.675	0.000295	0.02233	Steatosis
ENSG00000229334	AC046143.3	0.292	3.675	0.0002952	0.02233	Steatosis
ENSG00000162894	FAIM3	0.442	3.672	0.0002984	0.02249	Steatosis
ENSG00000186265	BTLA	0.352	3.669	0.0003012	0.02263	Steatosis
ENSG00000081052	COL4A4	0.562	3.666	0.000305	0.02283	Steatosis
ENSG00000148677	ANKRD1	0.707	3.664	0.000307	0.02285	Steatosis
ENSG00000180921	FAM83H	0.243	3.664	0.0003074	0.02285	Steatosis
ENSG00000068383	INPP5A	-0.119	-3.659	0.0003132	0.02286	Steatosis
ENSG00000118482	PHF3	-0.131	-3.658	0.000314	0.02286	Steatosis
ENSG00000157833	GAREML	-0.136	-3.661	0.0003104	0.02286	Steatosis
ENSG00000173253	DMRT2	-0.329	-3.66	0.0003119	0.02286	Steatosis
ENSG00000198742	SMURF1	-0.09	-3.659	0.0003131	0.02286	Steatosis
ENSG00000260912	RP11-363E7.4	-0.18	-3.661	0.0003104	0.02286	Steatosis
ENSG00000093072	CECR1	0.336	3.656	0.0003163	0.02295	Steatosis
ENSG00000213876	RPL7AP64	0.446	3.654	0.0003187	0.02299	Steatosis
ENSG00000157895	C12orf43	-0.091	-3.648	0.0003258	0.02334	Steatosis
ENSG00000178860	MSC	0.295	3.648	0.000326	0.02334	Steatosis
ENSG00000160345	C9orf116	0.194	3.646	0.0003277	0.02339	Steatosis
ENSG00000141480	ARRB2	0.199	3.638	0.0003378	0.02387	Steatosis
ENSG00000171723	GPHN	-0.121	-3.639	0.0003369	0.02387	Steatosis
ENSG00000187840	EIF4EBP1	-0.193	-3.638	0.0003379	0.02387	Steatosis
ENSG00000154493	C10orf90	0.314	3.634	0.0003434	0.02418	Steatosis
ENSG00000167566	NCKAP5L	0.141	3.631	0.0003474	0.02426	Steatosis
ENSG00000167613	LAIR1	0.163	3.63	0.0003478	0.02426	Steatosis
ENSG00000185640	KRT79	0.482	3.632	0.0003461	0.02426	Steatosis
ENSG00000077585	GPR137B	0.207	3.628	0.0003505	0.02436	Steatosis
ENSG00000135709	KIAA0513	0.146	3.626	0.0003535	0.02449	Steatosis
ENSG00000178772	CPN2	0.724	3.624	0.0003555	0.02455	Steatosis
ENSG00000136367	ZFHX2	0.254	3.622	0.0003582	0.02458	Steatosis
ENSG00000189221	MAOA	-0.186	-3.623	0.0003575	0.02458	Steatosis
ENSG00000151883	PARP8	0.138	3.621	0.0003603	0.02465	Steatosis
ENSG00000036672	USP2	0.398	3.613	0.0003708	0.02504	Steatosis
ENSG00000170017	ALCAM	0.383	3.615	0.0003679	0.02504	Steatosis
ENSG00000174939	ASPHD1	0.538	3.614	0.0003692	0.02504	Steatosis
ENSG00000181191	PJA1	-0.11	-3.614	0.0003697	0.02504	Steatosis
ENSG00000148848	ADAM12	0.265	3.611	0.0003733	0.02513	Steatosis
ENSG00000140835	CHST4	0.725	3.603	0.0003848	0.02582	Steatosis
ENSG00000107404	DVL1	-0.089	-3.601	0.0003868	0.02588	Steatosis
ENSG00000092201	SUPT16H	-0.07	-3.595	0.000395	0.02626	Steatosis
ENSG00000122877	EGR2	0.474	3.596	0.0003941	0.02626	Steatosis
ENSG00000053524	MCF2L2	0.431	3.594	0.0003969	0.02631	Steatosis
ENSG00000104814	MAP4K1	0.197	3.593	0.0003986	0.02633	Steatosis
ENSG00000151090	THRB	-0.202	-3.587	0.0004068	0.02671	Steatosis
ENSG00000163739	CXCL1	0.534	3.585	0.0004098	0.02671	Steatosis
ENSG00000169495	HTRA4	0.43	3.585	0.0004105	0.02671	Steatosis
ENSG00000171608	PIK3CD	0.159	3.585	0.0004101	0.02671	Steatosis
ENSG00000267100	ILF3-AS1	-0.136	-3.585	0.0004099	0.02671	Steatosis
ENSG00000140678	ITGAX	0.421	3.582	0.000415	0.02692	Steatosis
ENSG00000100307	CBX7	-0.119	-3.568	0.0004367	0.02799	Steatosis
ENSG00000115507	OTX1	0.624	3.568	0.0004367	0.02799	Steatosis
ENSG00000185522	C11orf35	0.278	3.569	0.0004345	0.02799	Steatosis
ENSG00000135838	NPL	0.302	3.565	0.0004412	0.02819	Steatosis
ENSG00000125037	EMC3	-0.104	-3.563	0.0004438	0.02819	Steatosis
ENSG00000167656	LY6D	0.604	3.564	0.0004429	0.02819	Steatosis
ENSG00000164849	GPR146	-0.221	-3.561	0.0004473	0.02833	Steatosis
ENSG00000099875	MKNK2	-0.103	-3.559	0.0004506	0.02846	Steatosis
ENSG00000146001	PCDHB18	-0.313	-3.556	0.0004553	0.02867	Steatosis
ENSG00000164330	EBF1	-0.149	-3.555	0.0004575	0.02868	Steatosis
ENSG00000173531	MST1	0.238	3.554	0.0004594	0.02868	Steatosis
ENSG00000197046	SIGLEC15	0.428	3.554	0.0004586	0.02868	Steatosis
ENSG00000122224	LY9	0.306	3.551	0.0004647	0.02875	Steatosis
ENSG00000198610	AKR1C4	0.54	3.551	0.0004644	0.02875	Steatosis
ENSG00000112679	DUSP22	-0.078	-3.546	0.0004723	0.02896	Steatosis
ENSG00000129354	AP1M2	0.825	3.546	0.0004727	0.02896	Steatosis
ENSG00000135253	KCP	0.275	3.545	0.0004735	0.02896	Steatosis
ENSG00000145990	GFOD1	-0.126	-3.542	0.0004791	0.02896	Steatosis
ENSG00000146232	NFKBIE	0.205	3.543	0.0004774	0.02896	Steatosis
ENSG00000148498	PARD3	-0.109	-3.542	0.000479	0.02896	Steatosis
ENSG00000164087	POC1A	0.175	3.541	0.0004803	0.02896	Steatosis
ENSG00000173598	NUDT4	-0.178	-3.547	0.0004702	0.02896	Steatosis
ENSG00000186472	PCLO	-0.452	-3.542	0.0004793	0.02896	Steatosis
ENSG00000141526	SLC16A3	0.306	3.54	0.0004826	0.02899	Steatosis
ENSG00000178789	CD300LB	0.518	3.54	0.0004834	0.02899	Steatosis
ENSG00000135480	KRT7	0.687	3.538	0.0004855	0.02903	Steatosis
ENSG00000065427	KARS	-0.062	-3.536	0.0004894	0.02911	Steatosis
ENSG00000104951	IL4I1	0.423	3.535	0.000491	0.02911	Steatosis
ENSG00000165092	ALDH1A1	-0.273	-3.536	0.00049	0.02911	Steatosis
ENSG00000170293	CMTM8	-0.173	-3.534	0.0004925	0.02912	Steatosis
ENSG00000005882	PDK2	-0.137	-3.531	0.0004983	0.02919	Steatosis
ENSG00000106004	HOXA5	-0.151	-3.528	0.0005031	0.02919	Steatosis
ENSG00000111199	TRPV4	0.274	3.529	0.0005027	0.02919	Steatosis
ENSG00000130956	HABP4	-0.127	-3.532	0.0004975	0.02919	Steatosis
ENSG00000158113	LRRC43	0.326	3.529	0.0005015	0.02919	Steatosis
ENSG00000162337	LRP5	-0.136	-3.53	0.0004995	0.02919	Steatosis
ENSG00000170647	TMEM133	-0.147	-3.53	0.0005011	0.02919	Steatosis
ENSG00000184922	FMNL1	0.128	3.526	0.0005067	0.02932	Steatosis
ENSG00000118804	FAM47E-STBD1	-0.187	-3.522	0.000514	0.02933	Steatosis
ENSG00000130598	TNNI2	0.409	3.522	0.0005148	0.02933	Steatosis
ENSG00000131238	PPT1	0.149	3.523	0.0005122	0.02933	Steatosis
ENSG00000154589	LY96	0.218	3.523	0.0005132	0.02933	Steatosis
ENSG00000166920	C15orf48	0.477	3.524	0.0005112	0.02933	Steatosis
ENSG00000206077	ZDHHC11B	-0.484	-3.522	0.0005151	0.02933	Steatosis
ENSG00000111879	FAM184A	-0.185	-3.521	0.0005168	0.02935	Steatosis
ENSG00000100055	CYTH4	0.2	3.517	0.0005236	0.02966	Steatosis
ENSG00000090382	LYZ	0.413	3.514	0.0005295	0.02967	Steatosis
ENSG00000125454	SLC25A19	0.153	3.514	0.0005301	0.02967	Steatosis
ENSG00000151748	SAV1	-0.132	-3.513	0.0005321	0.02967	Steatosis
ENSG00000163904	SENP2	-0.087	-3.513	0.0005318	0.02967	Steatosis
ENSG00000224397	RP11-290F20.3	0.473	3.513	0.0005313	0.02967	Steatosis
ENSG00000249859	PVT1	0.269	3.515	0.000528	0.02967	Steatosis
ENSG00000255277	ABCC6P2	0.446	3.512	0.0005337	0.02968	Steatosis
ENSG00000130939	UBE4B	-0.078	-3.509	0.0005383	0.02986	Steatosis
ENSG00000077616	NAALAD2	-0.218	-3.508	0.0005412	0.02986	Steatosis
ENSG00000122756	CNTFR	-0.189	-3.509	0.0005401	0.02986	Steatosis
ENSG00000112079	STK38	0.079	3.506	0.0005443	0.02996	Steatosis
ENSG00000164576	SAP30L	-0.088	-3.501	0.0005544	0.03043	Steatosis
ENSG00000133048	CHI3L1	0.705	3.496	0.0005641	0.03063	Steatosis
ENSG00000133256	PDE6B	0.259	3.496	0.0005657	0.03063	Steatosis
ENSG00000141096	DPEP3	0.434	3.499	0.0005598	0.03063	Steatosis
ENSG00000142173	COL6A2	0.166	3.495	0.0005673	0.03063	Steatosis
ENSG00000150681	RGS18	0.342	3.494	0.000568	0.03063	Steatosis
ENSG00000165669	FAM204A	-0.088	-3.497	0.0005633	0.03063	Steatosis
ENSG00000262873	CTD-2561B21.11	0.499	3.498	0.0005615	0.03063	Steatosis
ENSG00000100380	ST13	-0.105	-3.492	0.0005739	0.03066	Steatosis
ENSG00000134242	PTPN22	0.312	3.492	0.0005725	0.03066	Steatosis
ENSG00000134571	MYBPC3	0.273	3.492	0.0005734	0.03066	Steatosis
ENSG00000151779	NBAS	-0.095	-3.49	0.0005772	0.03066	Steatosis
ENSG00000224137	AC079767.4	0.644	3.491	0.0005755	0.03066	Steatosis
ENSG00000243649	CFB	0.289	3.49	0.0005769	0.03066	Steatosis
ENSG00000205885	C1RL-AS1	0.184	3.489	0.0005801	0.03074	Steatosis
ENSG00000149781	FERMT3	0.261	3.487	0.0005829	0.03081	Steatosis
ENSG00000186847	KRT14	0.628	3.486	0.0005858	0.03089	Steatosis
ENSG00000139641	ESYT1	-0.12	-3.485	0.0005874	0.0309	Steatosis
ENSG00000040608	RTN4R	0.323	3.481	0.0005963	0.03123	Steatosis
ENSG00000101003	GINS1	0.248	3.481	0.0005967	0.03123	Steatosis
ENSG00000092203	TOX4	-0.061	-3.476	0.000607	0.03147	Steatosis
ENSG00000147526	TACC1	-0.132	-3.476	0.0006072	0.03147	Steatosis
ENSG00000167208	SNX20	0.234	3.475	0.0006087	0.03147	Steatosis
ENSG00000198520	C1orf228	0.283	3.475	0.000608	0.03147	Steatosis
ENSG00000224409	RP11-114B7.6	0.526	3.477	0.0006053	0.03147	Steatosis
ENSG00000003249	DBNDD1	0.302	3.473	0.0006123	0.03149	Steatosis
ENSG00000007264	MATK	0.446	3.473	0.0006134	0.03149	Steatosis
ENSG00000198753	PLXNB3	-0.297	-3.473	0.0006119	0.03149	Steatosis
ENSG00000162511	LAPTM5	0.313	3.472	0.0006149	0.03149	Steatosis
ENSG00000075275	CELSR1	0.284	3.471	0.0006183	0.03159	Steatosis
ENSG00000069424	KCNAB2	0.273	3.463	0.0006348	0.03228	Steatosis
ENSG00000103485	QPRT	0.316	3.457	0.0006497	0.03259	Steatosis
ENSG00000109705	NKX3-2	0.553	3.457	0.000648	0.03259	Steatosis
ENSG00000139572	GPR84	0.539	3.458	0.000646	0.03259	Steatosis
ENSG00000141968	VAV1	0.205	3.456	0.0006501	0.03259	Steatosis
ENSG00000147570	DNAJC5B	0.609	3.456	0.0006515	0.03259	Steatosis
ENSG00000164620	RELL2	0.258	3.456	0.0006502	0.03259	Steatosis
ENSG00000186185	KIF18B	0.51	3.458	0.0006469	0.03259	Steatosis
ENSG00000196189	SEMA4A	0.178	3.455	0.0006542	0.03265	Steatosis
ENSG00000103591	AAGAB	0.075	3.453	0.0006568	0.0327	Steatosis
ENSG00000167261	DPEP2	0.268	3.448	0.0006694	0.03323	Steatosis
ENSG00000171729	TMEM51	0.244	3.447	0.000672	0.03323	Steatosis
ENSG00000174136	RGMB	-0.123	-3.447	0.0006713	0.03323	Steatosis
ENSG00000160791	CCR5	0.37	3.444	0.0006789	0.03336	Steatosis
ENSG00000230435	AC004160.4	-0.294	-3.444	0.0006794	0.03336	Steatosis
ENSG00000260898	ADPGK-AS1	0.373	3.445	0.0006764	0.03336	Steatosis
ENSG00000164935	DCSTAMP	0.681	3.441	0.0006861	0.03354	Steatosis
ENSG00000214900	C14orf182	0.237	3.441	0.0006859	0.03354	Steatosis
ENSG00000000005	TNMD	0.362	3.433	0.0007054	0.03405	Steatosis
ENSG00000069431	ABCC9	-0.176	-3.433	0.0007065	0.03405	Steatosis
ENSG00000092607	TBX15	-0.277	-3.432	0.0007093	0.03405	Steatosis
ENSG00000107372	ZFAND5	-0.159	-3.436	0.0006983	0.03405	Steatosis
ENSG00000156639	ZFAND3	-0.083	-3.434	0.0007026	0.03405	Steatosis
ENSG00000173926	44623	-0.189	-3.432	0.0007086	0.03405	Steatosis
ENSG00000232070	TMEM253	0.215	3.434	0.0007026	0.03405	Steatosis
ENSG00000234380	AP000330.8	0.322	3.433	0.0007059	0.03405	Steatosis
ENSG00000147168	IL2RG	0.267	3.431	0.0007109	0.03405	Steatosis
ENSG00000145107	TM4SF19	0.642	3.43	0.0007133	0.03409	Steatosis
ENSG00000126882	FAM78A	0.153	3.429	0.0007165	0.03416	Steatosis
ENSG00000000938	FGR	0.322	3.428	0.0007191	0.03421	Steatosis
ENSG00000143110	C1orf162	0.292	3.427	0.0007207	0.03421	Steatosis
ENSG00000100985	MMP9	0.598	3.426	0.0007232	0.03425	Steatosis
ENSG00000179921	GPBAR1	0.208	3.425	0.0007248	0.03425	Steatosis
ENSG00000147202	DIAPH2	-0.12	-3.416	0.0007486	0.03518	Steatosis
ENSG00000204385	SLC44A4	0.406	3.415	0.0007509	0.03518	Steatosis
ENSG00000213654	GPSM3	0.201	3.416	0.0007498	0.03518	Steatosis
ENSG00000047621	C12orf4	0.089	3.407	0.0007733	0.03536	Steatosis
ENSG00000089820	ARHGAP4	0.159	3.407	0.0007722	0.03536	Steatosis
ENSG00000101986	ABCD1	-0.116	-3.411	0.000761	0.03536	Steatosis
ENSG00000102575	ACP5	0.403	3.411	0.0007627	0.03536	Steatosis
ENSG00000106077	ABHD11	0.104	3.41	0.000764	0.03536	Steatosis
ENSG00000115112	TFCP2L1	0.386	3.409	0.0007688	0.03536	Steatosis
ENSG00000115165	CYTIP	0.243	3.408	0.0007691	0.03536	Steatosis
ENSG00000119535	CSF3R	0.315	3.413	0.000757	0.03536	Steatosis
ENSG00000134324	LPIN1	-0.145	-3.408	0.0007708	0.03536	Steatosis
ENSG00000137168	PPIL1	0.15	3.406	0.0007762	0.03536	Steatosis
ENSG00000139182	CLSTN3	0.166	3.407	0.0007735	0.03536	Steatosis
ENSG00000167207	NOD2	0.244	3.406	0.0007747	0.03536	Steatosis
ENSG00000182218	HHIPL1	0.218	3.406	0.000776	0.03536	Steatosis
ENSG00000044574	HSPA5	0.124	3.397	0.000801	0.03547	Steatosis
ENSG00000063761	ADCK1	0.1	3.402	0.0007854	0.03547	Steatosis
ENSG00000064300	NGFR	0.326	3.4	0.0007927	0.03547	Steatosis
ENSG00000111846	GCNT2	0.224	3.396	0.000802	0.03547	Steatosis
ENSG00000125898	FAM110A	0.141	3.399	0.0007941	0.03547	Steatosis
ENSG00000131398	KCNC3	0.247	3.402	0.0007874	0.03547	Steatosis
ENSG00000136425	CIB2	-0.195	-3.397	0.0008016	0.03547	Steatosis
ENSG00000136490	LIMD2	0.2	3.398	0.000798	0.03547	Steatosis
ENSG00000139651	ZNF740	-0.074	-3.4	0.0007915	0.03547	Steatosis
ENSG00000154277	UCHL1	0.229	3.398	0.0007977	0.03547	Steatosis
ENSG00000184117	NIPSNAP1	0.117	3.399	0.0007959	0.03547	Steatosis
ENSG00000197497	ZNF665	-0.126	-3.403	0.0007827	0.03547	Steatosis
ENSG00000269019	AC005932.1	0.339	3.4	0.0007917	0.03547	Steatosis
ENSG00000242574	HLA-DMB	0.193	3.394	0.000808	0.03566	Steatosis
ENSG00000185565	LSAMP	0.442	3.393	0.0008126	0.03578	Steatosis
ENSG00000189159	HN1	0.144	3.392	0.000814	0.03578	Steatosis
ENSG00000141655	TNFRSF11A	0.318	3.39	0.0008209	0.03601	Steatosis
ENSG00000050393	MCUR1	-0.103	-3.382	0.000843	0.0361	Steatosis
ENSG00000100292	HMOX1	0.24	3.383	0.0008408	0.0361	Steatosis
ENSG00000111679	PTPN6	0.207	3.382	0.0008427	0.0361	Steatosis
ENSG00000129167	TPH1	-0.248	-3.385	0.0008335	0.0361	Steatosis
ENSG00000148123	LPPR1	-0.548	-3.382	0.0008432	0.0361	Steatosis
ENSG00000160285	LSS	-0.144	-3.388	0.0008272	0.0361	Steatosis
ENSG00000161681	SHANK1	0.373	3.383	0.0008414	0.0361	Steatosis
ENSG00000184845	DRD1	0.559	3.383	0.0008411	0.0361	Steatosis
ENSG00000186792	HYAL3	0.195	3.386	0.0008312	0.0361	Steatosis
ENSG00000197442	MAP3K5	-0.213	-3.385	0.0008354	0.0361	Steatosis
ENSG00000255561	FDXACB1	0.179	3.388	0.0008262	0.0361	Steatosis
ENSG00000258227	CLEC5A	0.494	3.385	0.0008335	0.0361	Steatosis
ENSG00000221539	SNORD99	0.32	3.38	0.0008502	0.03633	Steatosis
ENSG00000104783	KCNN4	0.318	3.378	0.0008559	0.0365	Steatosis
ENSG00000136689	IL1RN	0.578	3.376	0.0008619	0.03661	Steatosis
ENSG00000237499	RP11-356I2.4	0.223	3.376	0.0008602	0.03661	Steatosis
ENSG00000099995	SF3A1	-0.072	-3.375	0.000865	0.03664	Steatosis
ENSG00000233608	TWIST2	-0.154	-3.374	0.000866	0.03664	Steatosis
ENSG00000185527	PDE6G	0.35	3.374	0.0008682	0.03666	Steatosis
ENSG00000037897	METTL1	0.151	3.37	0.0008789	0.03704	Steatosis
ENSG00000038945	MSR1	0.389	3.368	0.0008847	0.03721	Steatosis
ENSG00000232901	CYCSP10	-0.27	-3.367	0.0008892	0.03733	Steatosis
ENSG00000071205	ARHGAP10	-0.092	-3.366	0.0008926	0.03739	Steatosis
ENSG00000095203	EPB41L4B	-0.206	-3.363	0.0009006	0.03753	Steatosis
ENSG00000165923	AGBL2	0.281	3.364	0.000898	0.03753	Steatosis
ENSG00000267372	AC005330.2	0.405	3.363	0.000901	0.03753	Steatosis
ENSG00000228427	RP5-1091N2.9	0.33	3.358	0.0009155	0.03806	Steatosis
ENSG00000105997	HOXA3	-0.163	-3.355	0.0009264	0.03844	Steatosis
ENSG00000063660	GPC1	0.204	3.352	0.0009361	0.03847	Steatosis
ENSG00000132170	PPARG	-0.146	-3.352	0.000936	0.03847	Steatosis
ENSG00000136813	KIAA0368	-0.077	-3.354	0.0009295	0.03847	Steatosis
ENSG00000197405	C5AR1	0.312	3.353	0.0009325	0.03847	Steatosis
ENSG00000225778	PROSER2-AS1	0.401	3.352	0.0009344	0.03847	Steatosis
ENSG00000105967	TFEC	0.306	3.351	0.0009386	0.03849	Steatosis
ENSG00000188803	SHISA6	-0.293	-3.35	0.0009432	0.03861	Steatosis
ENSG00000085514	PILRA	0.287	3.348	0.0009468	0.03863	Steatosis
ENSG00000147548	WHSC1L1	-0.084	-3.348	0.0009473	0.03863	Steatosis
ENSG00000152492	CCDC50	-0.099	-3.346	0.0009538	0.03875	Steatosis
ENSG00000197702	PARVA	-0.115	-3.347	0.0009528	0.03875	Steatosis
ENSG00000071073	MGAT4A	0.13	3.344	0.0009616	0.03878	Steatosis
ENSG00000107614	TRDMT1	-0.14	-3.344	0.0009604	0.03878	Steatosis
ENSG00000123612	ACVR1C	-0.273	-3.343	0.0009636	0.03878	Steatosis
ENSG00000185811	IKZF1	0.198	3.345	0.0009572	0.03878	Steatosis
ENSG00000186074	CD300LF	0.363	3.343	0.0009634	0.03878	Steatosis
ENSG00000115942	ORC2	-0.103	-3.341	0.0009714	0.03895	Steatosis
ENSG00000126860	EVI2A	0.257	3.341	0.0009715	0.03895	Steatosis
ENSG00000100365	NCF4	0.178	3.34	0.0009734	0.03895	Steatosis
ENSG00000120280	CXorf21	0.276	3.334	0.0009937	0.03945	Steatosis
ENSG00000136167	LCP1	0.312	3.333	0.0009989	0.03945	Steatosis
ENSG00000159921	GNE	-0.095	-3.334	0.0009955	0.03945	Steatosis
ENSG00000164104	HMGB2	-0.122	-3.333	0.0009977	0.03945	Steatosis
ENSG00000214659	KRT8P26	0.483	3.335	0.0009914	0.03945	Steatosis
ENSG00000234919	AC064834.3	0.769	3.334	0.0009951	0.03945	Steatosis
ENSG00000105122	RASAL3	0.197	3.328	0.001017	0.03971	Steatosis
ENSG00000127507	EMR2	0.322	3.327	0.00102	0.03971	Steatosis
ENSG00000141497	ZMYND15	0.237	3.327	0.001018	0.03971	Steatosis
ENSG00000176401	EID2B	-0.15	-3.33	0.001009	0.03971	Steatosis
ENSG00000197165	SULT1A2	0.373	3.329	0.001013	0.03971	Steatosis
ENSG00000213071	LPAL2	0.23	3.328	0.001016	0.03971	Steatosis
ENSG00000246100	LINC00900	0.351	3.327	0.001019	0.03971	Steatosis
ENSG00000089639	GMIP	0.187	3.322	0.001037	0.0398	Steatosis
ENSG00000104081	BMF	0.165	3.323	0.001033	0.0398	Steatosis
ENSG00000131435	PDLIM4	0.216	3.322	0.001037	0.0398	Steatosis
ENSG00000164733	CTSB	0.246	3.323	0.001034	0.0398	Steatosis
ENSG00000170412	GPRC5C	0.189	3.324	0.001031	0.0398	Steatosis
ENSG00000203747	FCGR3A	0.381	3.323	0.001035	0.0398	Steatosis
ENSG00000225783	MIAT	0.296	3.322	0.001037	0.0398	Steatosis
ENSG00000250451	HOXC-AS1	-0.332	-3.325	0.001027	0.0398	Steatosis
ENSG00000239622	CTA-242H14.1	0.42	3.321	0.001039	0.03981	Steatosis
ENSG00000078674	PCM1	-0.093	-3.32	0.001043	0.03986	Steatosis
ENSG00000106554	CHCHD3	-0.097	-3.32	0.001046	0.03986	Steatosis
ENSG00000116273	PHF13	-0.126	-3.318	0.00105	0.03986	Steatosis
ENSG00000147642	SYBU	-0.163	-3.318	0.001049	0.03986	Steatosis
ENSG00000172554	SNTG2	-0.244	-3.318	0.00105	0.03986	Steatosis
ENSG00000171105	INSR	-0.114	-3.318	0.001052	0.03987	Steatosis
ENSG00000064989	CALCRL	-0.208	-3.315	0.001063	0.04016	Steatosis
ENSG00000180573	HIST1H2AC	0.21	3.315	0.001064	0.04016	Steatosis
ENSG00000140451	PIF1	0.236	3.314	0.001066	0.04017	Steatosis
ENSG00000112837	TBX18	-0.143	-3.311	0.001076	0.04032	Steatosis
ENSG00000130830	MPP1	0.152	3.31	0.001079	0.04032	Steatosis
ENSG00000161921	CXCL16	0.252	3.312	0.001074	0.04032	Steatosis
ENSG00000169490	TM2D2	0.081	3.312	0.001074	0.04032	Steatosis
ENSG00000197506	SLC28A3	0.672	3.31	0.001079	0.04032	Steatosis
ENSG00000012223	LTF	0.428	3.309	0.001083	0.04033	Steatosis
ENSG00000110076	NRXN2	0.251	3.308	0.001087	0.04033	Steatosis
ENSG00000135862	LAMC1	-0.11	-3.308	0.001086	0.04033	Steatosis
ENSG00000163219	ARHGAP25	0.136	3.309	0.001083	0.04033	Steatosis
ENSG00000161944	ASGR2	0.297	3.307	0.001091	0.0404	Steatosis
ENSG00000121671	CRY2	-0.143	-3.305	0.001097	0.04051	Steatosis
ENSG00000168754	FAM178B	-0.199	-3.305	0.001097	0.04051	Steatosis
ENSG00000141506	PIK3R5	0.238	3.304	0.001103	0.04063	Steatosis
ENSG00000026751	SLAMF7	0.347	3.301	0.001114	0.04076	Steatosis
ENSG00000054654	SYNE2	-0.12	-3.302	0.001109	0.04076	Steatosis
ENSG00000117676	RPS6KA1	0.3	3.301	0.001113	0.04076	Steatosis
ENSG00000237928	RP4-668G5.1	0.461	3.301	0.001113	0.04076	Steatosis
ENSG00000196510	ANAPC7	0.069	3.299	0.00112	0.04091	Steatosis
ENSG00000142156	COL6A1	0.133	3.298	0.001124	0.04093	Steatosis
ENSG00000164442	CITED2	-0.152	-3.298	0.001124	0.04093	Steatosis
ENSG00000103253	HAGHL	0.242	3.296	0.001132	0.04109	Steatosis
ENSG00000116906	GNPAT	-0.068	-3.296	0.001132	0.04109	Steatosis
ENSG00000142599	RERE	-0.092	-3.293	0.001146	0.04133	Steatosis
ENSG00000166164	BRD7	-0.059	-3.293	0.001146	0.04133	Steatosis
ENSG00000180385	AC034193.5	-0.14	-3.293	0.001146	0.04133	Steatosis
ENSG00000198382	UVRAG	-0.104	-3.292	0.001147	0.04133	Steatosis
ENSG00000237181	AC147651.4	0.272	3.292	0.001149	0.04134	Steatosis
ENSG00000140749	IGSF6	0.341	3.289	0.001159	0.04162	Steatosis
ENSG00000110911	SLC11A2	0.089	3.288	0.001164	0.04168	Steatosis
ENSG00000234869	RP3-439F8.1	0.444	3.288	0.001163	0.04168	Steatosis
ENSG00000205740	AL359878.1	-0.4	-3.285	0.001177	0.04206	Steatosis
ENSG00000101266	CSNK2A1	-0.069	-3.284	0.00118	0.04209	Steatosis
ENSG00000077684	PHF17	-0.156	-3.283	0.001185	0.04222	Steatosis
ENSG00000163071	SPATA18	0.24	3.281	0.001194	0.04238	Steatosis
ENSG00000239911	PRKAG2-AS1	-0.155	-3.281	0.001194	0.04238	Steatosis
ENSG00000132429	POPDC3	0.659	3.276	0.001211	0.04291	Steatosis
ENSG00000122299	ZC3H7A	-0.098	-3.276	0.001213	0.04292	Steatosis
ENSG00000185436	IFNLR1	0.566	3.273	0.001223	0.04313	Steatosis
ENSG00000228623	ZNF883	0.259	3.274	0.001222	0.04313	Steatosis
ENSG00000248323	LUCAT1	0.409	3.273	0.001225	0.04313	Steatosis
ENSG00000142784	WDTC1	-0.093	-3.271	0.001234	0.04339	Steatosis
ENSG00000102837	OLFM4	-0.552	-3.269	0.00124	0.04346	Steatosis
ENSG00000242259	C22orf39	-0.087	-3.269	0.00124	0.04346	Steatosis
ENSG00000108932	SLC16A6	0.37	3.268	0.001244	0.04351	Steatosis
ENSG00000106006	HOXA6	-0.252	-3.267	0.001248	0.04354	Steatosis
ENSG00000124785	NRN1	-0.155	-3.267	0.001251	0.04354	Steatosis
ENSG00000198794	SCAMP5	0.206	3.267	0.00125	0.04354	Steatosis
ENSG00000006606	CCL26	0.36	3.264	0.001263	0.04376	Steatosis
ENSG00000058056	USP13	-0.129	-3.258	0.001288	0.04376	Steatosis
ENSG00000088256	GNA11	-0.072	-3.259	0.001284	0.04376	Steatosis
ENSG00000102001	CACNA1F	0.245	3.262	0.001269	0.04376	Steatosis
ENSG00000103381	CPPED1	0.11	3.26	0.001278	0.04376	Steatosis
ENSG00000105341	ATP5SL	-0.066	-3.261	0.001276	0.04376	Steatosis
ENSG00000111275	ALDH2	-0.195	-3.262	0.001273	0.04376	Steatosis
ENSG00000112144	ICK	-0.169	-3.258	0.001286	0.04376	Steatosis
ENSG00000118785	SPP1	0.618	3.262	0.001269	0.04376	Steatosis
ENSG00000136250	AOAH	0.266	3.259	0.001285	0.04376	Steatosis
ENSG00000163563	MNDA	0.292	3.259	0.001283	0.04376	Steatosis
ENSG00000174370	C11orf45	0.263	3.261	0.001278	0.04376	Steatosis
ENSG00000175544	CABP4	0.216	3.262	0.001272	0.04376	Steatosis
ENSG00000176485	PLA2G16	-0.151	-3.264	0.001263	0.04376	Steatosis
ENSG00000235782	RP3-333A15.1	0.404	3.264	0.001262	0.04376	Steatosis
ENSG00000073150	PANX2	0.284	3.257	0.001293	0.04386	Steatosis
ENSG00000078246	TULP3	-0.092	-3.256	0.001297	0.04392	Steatosis
ENSG00000163884	KLF15	-0.215	-3.254	0.001307	0.0442	Steatosis
ENSG00000129450	SIGLEC9	0.348	3.252	0.001313	0.0443	Steatosis
ENSG00000137218	FRS3	-0.099	-3.252	0.001314	0.0443	Steatosis
ENSG00000246067	RAB30-AS1	-0.141	-3.251	0.001319	0.0444	Steatosis
ENSG00000175262	C1orf127	0.296	3.25	0.001322	0.04443	Steatosis
ENSG00000228971	RP11-286B14.1	-0.239	-3.249	0.001327	0.04454	Steatosis
ENSG00000065600	TMEM206	0.215	3.246	0.001342	0.04464	Steatosis
ENSG00000095319	NUP188	0.113	3.248	0.001332	0.04464	Steatosis
ENSG00000131773	KHDRBS3	-0.123	-3.246	0.00134	0.04464	Steatosis
ENSG00000137331	IER3	0.223	3.245	0.001345	0.04464	Steatosis
ENSG00000173391	OLR1	0.604	3.247	0.001335	0.04464	Steatosis
ENSG00000182022	CHST15	0.211	3.245	0.001345	0.04464	Steatosis
ENSG00000258708	SLC25A21-AS1	-0.236	-3.246	0.001342	0.04464	Steatosis
ENSG00000132334	PTPRE	0.197	3.242	0.001359	0.04504	Steatosis
ENSG00000065923	SLC9A7	0.363	3.24	0.00137	0.0452	Steatosis
ENSG00000116016	EPAS1	-0.135	-3.24	0.001369	0.0452	Steatosis
ENSG00000144199	FAHD2B	-0.122	-3.24	0.00137	0.0452	Steatosis
ENSG00000196754	S100A2	0.208	3.239	0.001374	0.04525	Steatosis
ENSG00000128536	CDHR3	-0.152	-3.237	0.001381	0.04533	Steatosis
ENSG00000158516	CPA2	0.304	3.238	0.001379	0.04533	Steatosis
ENSG00000211445	GPX3	-0.255	-3.236	0.001386	0.04545	Steatosis
ENSG00000168685	IL7R	0.3	3.235	0.001391	0.04552	Steatosis
ENSG00000136986	DERL1	-0.078	-3.231	0.001409	0.04605	Steatosis
ENSG00000011454	RABGAP1	-0.08	-3.229	0.00142	0.04635	Steatosis
ENSG00000073792	IGF2BP2	-0.134	-3.227	0.00143	0.04639	Steatosis
ENSG00000100417	PMM1	-0.123	-3.228	0.001426	0.04639	Steatosis
ENSG00000149418	ST14	0.397	3.227	0.00143	0.04639	Steatosis
ENSG00000182979	MTA1	-0.082	-3.228	0.001426	0.04639	Steatosis
ENSG00000235568	NFAM1	0.265	3.225	0.001437	0.04655	Steatosis
ENSG00000179630	LACC1	0.176	3.225	0.001441	0.04661	Steatosis
ENSG00000128309	MPST	-0.105	-3.221	0.00146	0.04691	Steatosis
ENSG00000133121	STARD13	-0.113	-3.221	0.001458	0.04691	Steatosis
ENSG00000182362	YBEY	0.198	3.222	0.001456	0.04691	Steatosis
ENSG00000197256	KANK2	-0.101	-3.221	0.001457	0.04691	Steatosis
ENSG00000130775	THEMIS2	0.23	3.218	0.001472	0.04725	Steatosis
ENSG00000133216	EPHB2	0.214	3.218	0.001475	0.04725	Steatosis
ENSG00000177508	IRX3	-0.291	-3.217	0.001477	0.04725	Steatosis
ENSG00000138829	FBN2	0.607	3.214	0.001495	0.0477	Steatosis
ENSG00000162105	SHANK2	-0.312	-3.214	0.001493	0.0477	Steatosis
ENSG00000101336	HCK	0.212	3.213	0.0015	0.04772	Steatosis
ENSG00000126858	RHOT1	-0.118	-3.212	0.001502	0.04772	Steatosis
ENSG00000166922	SCG5	0.504	3.212	0.001502	0.04772	Steatosis
ENSG00000015520	NPC1L1	-0.297	-3.207	0.00153	0.04797	Steatosis
ENSG00000075975	MKRN2	-0.085	-3.209	0.001519	0.04797	Steatosis
ENSG00000107798	LIPA	0.33	3.207	0.001529	0.04797	Steatosis
ENSG00000108001	EBF3	-0.122	-3.209	0.001519	0.04797	Steatosis
ENSG00000108950	FAM20A	0.189	3.207	0.00153	0.04797	Steatosis
ENSG00000111077	TENC1	-0.118	-3.207	0.001528	0.04797	Steatosis
ENSG00000121895	TMEM156	0.295	3.207	0.001528	0.04797	Steatosis
ENSG00000165682	CLEC1B	0.526	3.208	0.001523	0.04797	Steatosis
ENSG00000186818	LILRB4	0.283	3.206	0.001534	0.04801	Steatosis
ENSG00000164877	MICALL2	0.173	3.205	0.001539	0.0481	Steatosis
ENSG00000104894	CD37	0.226	3.205	0.001541	0.0481	Steatosis
ENSG00000143409	FAM63A	-0.101	-3.201	0.00156	0.04854	Steatosis
ENSG00000058335	RASGRF1	0.44	3.195	0.001593	0.04931	Steatosis
ENSG00000138685	FGF2	-0.214	-3.195	0.00159	0.04931	Steatosis
ENSG00000145012	LPP	-0.159	-3.194	0.001594	0.04931	Steatosis
ENSG00000183248	CTD-3193O13.9	0.312	3.195	0.00159	0.04931	Steatosis
ENSG00000066336	SPI1	0.218	3.192	0.001607	0.04965	Steatosis
ENSG00000137815	RTF1	-0.065	-3.191	0.001612	0.04965	Steatosis
ENSG00000222009	BTBD19	0.138	3.191	0.00161	0.04965	Steatosis
ENSG00000172425	TTC36	-0.361	-3.19	0.001615	0.04968	Steatosis
ENSG00000102606	ARHGEF7	-0.101	-3.19	0.001619	0.04972	Steatosis
ENSG00000223678	RP11-311H10.4	-0.203	-3.189	0.001622	0.04975	Steatosis
ENSG00000114923	SLC4A3	0.477	6.342	1.529e-09	3.272e-05	Fibrosis
ENSG00000144031	ANKRD53	-0.344	-5.595	7.345e-08	0.0005241	Fibrosis
ENSG00000176402	GJC3	-0.688	-5.675	4.924e-08	0.0005241	Fibrosis
ENSG00000124615	MOCS1	-0.263	-5.475	1.327e-07	0.0007103	Fibrosis
ENSG00000079459	FDFT1	-0.185	-5.301	3.084e-07	0.0011	Fibrosis
ENSG00000134548	C12orf39	-1.063	-5.308	2.979e-07	0.0011	Fibrosis
ENSG00000084674	APOB	-0.78	-5.161	6.008e-07	0.001838	Fibrosis
ENSG00000131831	RAI2	-0.262	-5.081	8.724e-07	0.002334	Fibrosis
ENSG00000152642	GPD1L	-0.272	-5.044	1.036e-06	0.002463	Fibrosis
ENSG00000170266	GLB1	0.227	4.999	1.272e-06	0.002723	Fibrosis
ENSG00000122691	TWIST1	-0.335	-4.932	1.732e-06	0.003372	Fibrosis
ENSG00000069535	MAOB	-0.238	-4.884	2.152e-06	0.00384	Fibrosis
ENSG00000128573	FOXP2	-0.318	-4.804	3.092e-06	0.004231	Fibrosis
ENSG00000140459	CYP11A1	0.447	4.824	2.819e-06	0.004231	Fibrosis
ENSG00000148730	EIF4EBP2	-0.198	-4.821	2.864e-06	0.004231	Fibrosis
ENSG00000180318	ALX1	-0.667	-4.798	3.162e-06	0.004231	Fibrosis
ENSG00000128510	CPA4	0.858	4.752	3.887e-06	0.004894	Fibrosis
ENSG00000026559	KCNG1	0.889	4.721	4.46e-06	0.005305	Fibrosis
ENSG00000130475	FCHO1	0.385	4.701	4.865e-06	0.005473	Fibrosis
ENSG00000198019	FCGR1B	0.703	4.69	5.113e-06	0.005473	Fibrosis
ENSG00000117399	CDC20	0.512	4.663	5.759e-06	0.005806	Fibrosis
ENSG00000170525	PFKFB3	-0.477	-4.652	6.038e-06	0.005806	Fibrosis
ENSG00000103042	SLC38A7	0.131	4.593	7.821e-06	0.00671	Fibrosis
ENSG00000111058	ACSS3	-0.294	-4.592	7.836e-06	0.00671	Fibrosis
ENSG00000196616	ADH1B	-0.305	-4.556	9.171e-06	0.007012	Fibrosis
ENSG00000271795	CTC-251D13.1	0.408	4.56	9.003e-06	0.007012	Fibrosis
ENSG00000081913	PHLPP1	-0.21	-4.527	1.038e-05	0.007236	Fibrosis
ENSG00000131378	RFTN1	-0.17	-4.502	1.155e-05	0.007236	Fibrosis
ENSG00000141505	ASGR1	0.446	4.489	1.217e-05	0.007236	Fibrosis
ENSG00000158195	WASF2	-0.112	-4.49	1.216e-05	0.007236	Fibrosis
ENSG00000169564	PCBP1	-0.133	-4.527	1.037e-05	0.007236	Fibrosis
ENSG00000170190	SLC16A5	0.198	4.496	1.185e-05	0.007236	Fibrosis
ENSG00000172572	PDE3A	-0.36	-4.501	1.156e-05	0.007236	Fibrosis
ENSG00000231999	RP5-1007M22.2	-0.221	-4.501	1.161e-05	0.007236	Fibrosis
ENSG00000104419	NDRG1	-0.174	-4.457	1.394e-05	0.007461	Fibrosis
ENSG00000175664	TEX26	0.632	4.465	1.352e-05	0.007461	Fibrosis
ENSG00000186832	KRT16	1.456	4.465	1.348e-05	0.007461	Fibrosis
ENSG00000224940	PRRT4	0.399	4.458	1.391e-05	0.007461	Fibrosis
ENSG00000146700	SRCRB4D	0.321	4.437	1.521e-05	0.007892	Fibrosis
ENSG00000183032	SLC25A21	-0.551	-4.433	1.548e-05	0.007892	Fibrosis
ENSG00000181234	TMEM132C	-0.243	-4.42	1.633e-05	0.008129	Fibrosis
ENSG00000064547	LPAR2	0.285	4.414	1.674e-05	0.008146	Fibrosis
ENSG00000135821	GLUL	-0.308	-4.398	1.791e-05	0.008336	Fibrosis
ENSG00000163297	ANTXR2	-0.186	-4.4	1.772e-05	0.008336	Fibrosis
ENSG00000157895	C12orf43	-0.114	-4.378	1.95e-05	0.008882	Fibrosis
ENSG00000173110	HSPA6	0.392	4.366	2.044e-05	0.009118	Fibrosis
ENSG00000166311	SMPD1	0.123	4.346	2.222e-05	0.009706	Fibrosis
ENSG00000008311	AASS	-0.269	-4.305	2.64e-05	0.01131	Fibrosis
ENSG00000180423	HARBI1	0.189	4.298	2.719e-05	0.01141	Fibrosis
ENSG00000092295	TGM1	0.557	4.268	3.064e-05	0.012	Fibrosis
ENSG00000108799	EZH1	-0.115	-4.274	2.989e-05	0.012	Fibrosis
ENSG00000138073	PREB	0.15	4.267	3.084e-05	0.012	Fibrosis
ENSG00000142583	SLC2A5	0.625	4.28	2.927e-05	0.012	Fibrosis
ENSG00000119950	MXI1	-0.161	-4.258	3.193e-05	0.01221	Fibrosis
ENSG00000235180	LINC00601	0.666	4.249	3.319e-05	0.01246	Fibrosis
ENSG00000049759	NEDD4L	-0.253	-4.24	3.442e-05	0.01249	Fibrosis
ENSG00000188984	AADACL3	0.907	4.242	3.419e-05	0.01249	Fibrosis
ENSG00000149809	TM7SF2	-0.328	-4.206	3.948e-05	0.01409	Fibrosis
ENSG00000233901	RP11-65J3.1	0.338	4.2	4.049e-05	0.01421	Fibrosis
ENSG00000108846	ABCC3	0.459	4.185	4.308e-05	0.01441	Fibrosis
ENSG00000173227	SYT12	0.32	4.189	4.228e-05	0.01441	Fibrosis
ENSG00000101222	SPEF1	0.557	4.176	4.468e-05	0.01449	Fibrosis
ENSG00000168038	ULK4	-0.294	-4.179	4.417e-05	0.01449	Fibrosis
ENSG00000229334	AC046143.3	0.338	4.165	4.655e-05	0.01487	Fibrosis
ENSG00000131435	PDLIM4	0.289	4.139	5.173e-05	0.01582	Fibrosis
ENSG00000165175	MID1IP1	-0.134	-4.139	5.172e-05	0.01582	Fibrosis
ENSG00000231711	LINC00899	-0.176	-4.14	5.161e-05	0.01582	Fibrosis
ENSG00000063761	ADCK1	0.132	4.135	5.269e-05	0.01589	Fibrosis
ENSG00000005108	THSD7A	-0.216	-4.119	5.612e-05	0.01669	Fibrosis
ENSG00000103591	AAGAB	0.091	4.114	5.723e-05	0.01678	Fibrosis
ENSG00000120885	CLU	0.189	4.104	5.952e-05	0.01699	Fibrosis
ENSG00000197410	DCHS2	0.546	4.104	5.952e-05	0.01699	Fibrosis
ENSG00000129757	CDKN1C	-0.219	-4.088	6.334e-05	0.01707	Fibrosis
ENSG00000169031	COL4A3	0.705	4.095	6.16e-05	0.01707	Fibrosis
ENSG00000179912	R3HDM2	-0.09	-4.089	6.317e-05	0.01707	Fibrosis
ENSG00000214659	KRT8P26	0.645	4.087	6.379e-05	0.01707	Fibrosis
ENSG00000035664	DAPK2	-0.237	-4.066	6.915e-05	0.01721	Fibrosis
ENSG00000111052	LIN7A	-0.266	-4.078	6.611e-05	0.01721	Fibrosis
ENSG00000150782	IL18	0.345	4.081	6.525e-05	0.01721	Fibrosis
ENSG00000187860	CCDC157	0.198	4.071	6.776e-05	0.01721	Fibrosis
ENSG00000241839	PLEKHO2	0.19	4.053	7.274e-05	0.0177	Fibrosis
ENSG00000259062	ACTN1-AS1	0.411	4.055	7.224e-05	0.0177	Fibrosis
ENSG00000203805	PPAPDC1A	0.985	4.05	7.367e-05	0.01772	Fibrosis
ENSG00000077684	PHF17	-0.215	-4.04	7.656e-05	0.01789	Fibrosis
ENSG00000169188	APEX2	0.106	4.045	7.533e-05	0.01789	Fibrosis
ENSG00000198125	MB	0.44	4.039	7.702e-05	0.01789	Fibrosis
ENSG00000164087	POC1A	0.217	4.025	8.123e-05	0.01812	Fibrosis
ENSG00000221955	SLC12A8	0.372	4.026	8.098e-05	0.01812	Fibrosis
ENSG00000243649	CFB	0.361	4.03	7.98e-05	0.01812	Fibrosis
ENSG00000132535	DLG4	0.232	4.02	8.29e-05	0.0183	Fibrosis
ENSG00000048052	HDAC9	-0.249	-4.014	8.508e-05	0.01859	Fibrosis
ENSG00000100154	TTC28	-0.147	-4.007	8.739e-05	0.0189	Fibrosis
ENSG00000151090	THRB	-0.252	-3.984	9.564e-05	0.02038	Fibrosis
ENSG00000185950	IRS2	-0.3	-3.982	9.613e-05	0.02038	Fibrosis
ENSG00000063015	SEZ6	0.578	3.975	9.882e-05	0.02041	Fibrosis
ENSG00000070814	TCOF1	-0.12	-3.971	0.0001006	0.02041	Fibrosis
ENSG00000114790	ARHGEF26	-0.283	-3.969	0.000101	0.02041	Fibrosis
ENSG00000158258	CLSTN2	-0.373	-3.972	0.0001001	0.02041	Fibrosis
ENSG00000267100	ILF3-AS1	-0.157	-3.978	9.786e-05	0.02041	Fibrosis
ENSG00000136854	STXBP1	-0.129	-3.957	0.0001062	0.02106	Fibrosis
ENSG00000237781	RP11-54A4.2	0.251	3.958	0.0001058	0.02106	Fibrosis
ENSG00000164330	EBF1	-0.176	-3.948	0.0001096	0.02153	Fibrosis
ENSG00000069431	ABCC9	-0.225	-3.933	0.0001163	0.02165	Fibrosis
ENSG00000102547	CAB39L	-0.231	-3.938	0.0001143	0.02165	Fibrosis
ENSG00000107341	UBE2R2	-0.082	-3.934	0.0001158	0.02165	Fibrosis
ENSG00000134398	ERN2	0.445	3.938	0.0001142	0.02165	Fibrosis
ENSG00000170412	GPRC5C	0.238	3.937	0.0001145	0.02165	Fibrosis
ENSG00000181634	TNFSF15	0.498	3.94	0.0001131	0.02165	Fibrosis
ENSG00000104953	TLE6	0.342	3.93	0.0001179	0.02176	Fibrosis
ENSG00000186081	KRT5	0.545	3.925	0.0001199	0.02194	Fibrosis
ENSG00000140835	CHST4	0.843	3.919	0.0001229	0.0223	Fibrosis
ENSG00000115129	TP53I3	0.199	3.908	0.000128	0.02303	Fibrosis
ENSG00000135480	KRT7	0.837	3.897	0.0001335	0.02381	Fibrosis
ENSG00000109610	SOD3	-0.222	-3.891	0.0001367	0.02418	Fibrosis
ENSG00000063046	EIF4B	-0.12	-3.885	0.0001402	0.0242	Fibrosis
ENSG00000250451	HOXC-AS1	-0.434	-3.887	0.0001387	0.0242	Fibrosis
ENSG00000267121	CTD-2020K17.1	0.225	3.886	0.0001394	0.0242	Fibrosis
ENSG00000091986	CCDC80	0.218	3.882	0.0001413	0.0242	Fibrosis
ENSG00000136709	WDR33	-0.066	-3.872	0.0001471	0.025	Fibrosis
ENSG00000100033	PRODH	-0.458	-3.862	0.0001524	0.02565	Fibrosis
ENSG00000197891	SLC22A12	0.804	3.861	0.0001534	0.02565	Fibrosis
ENSG00000185818	NAT8L	-0.301	-3.855	0.0001569	0.02603	Fibrosis
ENSG00000105997	HOXA3	-0.2	-3.846	0.0001624	0.02617	Fibrosis
ENSG00000107551	RASSF4	0.212	3.836	0.0001687	0.02617	Fibrosis
ENSG00000161911	TREML1	0.589	3.837	0.0001679	0.02617	Fibrosis
ENSG00000163814	CDCP1	0.514	3.851	0.000159	0.02617	Fibrosis
ENSG00000170653	ATF7	-0.113	-3.845	0.000163	0.02617	Fibrosis
ENSG00000189159	HN1	0.174	3.84	0.0001659	0.02617	Fibrosis
ENSG00000200087	SNORA73B	0.836	3.836	0.0001684	0.02617	Fibrosis
ENSG00000205885	C1RL-AS1	0.222	3.84	0.0001663	0.02617	Fibrosis
ENSG00000258708	SLC25A21-AS1	-0.294	-3.844	0.0001634	0.02617	Fibrosis
ENSG00000185499	MUC1	0.322	3.832	0.0001711	0.02634	Fibrosis
ENSG00000099338	CATSPERG	0.239	3.826	0.000175	0.02673	Fibrosis
ENSG00000113578	FGF1	0.377	3.823	0.000177	0.02673	Fibrosis
ENSG00000176236	C10orf111	0.546	3.823	0.0001773	0.02673	Fibrosis
ENSG00000087460	GNAS	-0.076	-3.816	0.0001814	0.02716	Fibrosis
ENSG00000139304	PTPRQ	-0.507	-3.803	0.0001912	0.02842	Fibrosis
ENSG00000138028	CGREF1	0.291	3.794	0.0001975	0.02845	Fibrosis
ENSG00000140961	OSGIN1	0.309	3.795	0.0001965	0.02845	Fibrosis
ENSG00000151692	RNF144A	-0.2	-3.8	0.0001928	0.02845	Fibrosis
ENSG00000161243	FBXO27	-0.224	-3.793	0.000198	0.02845	Fibrosis
ENSG00000183117	CSMD1	-0.703	-3.798	0.0001947	0.02845	Fibrosis
ENSG00000103160	HSDL1	-0.078	-3.79	0.0002004	0.0286	Fibrosis
ENSG00000167658	EEF2	-0.107	-3.774	0.0002124	0.02992	Fibrosis
ENSG00000145423	SFRP2	0.522	3.763	0.0002213	0.03037	Fibrosis
ENSG00000166922	SCG5	0.644	3.768	0.0002175	0.03037	Fibrosis
ENSG00000173531	MST1	0.286	3.766	0.0002189	0.03037	Fibrosis
ENSG00000177508	IRX3	-0.38	-3.764	0.000221	0.03037	Fibrosis
ENSG00000183549	ACSM5	-0.268	-3.762	0.0002228	0.03038	Fibrosis
ENSG00000076944	STXBP2	0.312	3.754	0.0002294	0.03072	Fibrosis
ENSG00000178772	CPN2	0.772	3.755	0.0002287	0.03072	Fibrosis
ENSG00000197180	BX936347.1	0.227	3.754	0.0002296	0.03072	Fibrosis
ENSG00000173559	NABP1	0.295	3.75	0.0002325	0.03092	Fibrosis
ENSG00000130066	SAT1	0.191	3.745	0.0002369	0.03131	Fibrosis
ENSG00000008226	DLEC1	0.393	3.741	0.0002403	0.03156	Fibrosis
ENSG00000100380	ST13	-0.122	-3.732	0.000249	0.032	Fibrosis
ENSG00000103569	AQP9	0.635	3.735	0.0002462	0.032	Fibrosis
ENSG00000138640	FAM13A	-0.228	-3.731	0.0002496	0.032	Fibrosis
ENSG00000171658	RP11-443P15.2	0.502	3.732	0.0002487	0.032	Fibrosis
ENSG00000165113	GKAP1	-0.152	-3.725	0.0002554	0.03232	Fibrosis
ENSG00000180921	FAM83H	0.265	3.724	0.0002567	0.03232	Fibrosis
ENSG00000214274	ANG	-0.182	-3.725	0.0002551	0.03232	Fibrosis
ENSG00000053524	MCF2L2	0.45	3.72	0.0002605	0.03262	Fibrosis
ENSG00000040608	RTN4R	0.36	3.71	0.0002702	0.03296	Fibrosis
ENSG00000095319	NUP188	0.142	3.707	0.0002725	0.03296	Fibrosis
ENSG00000127955	GNAI1	-0.219	-3.712	0.0002682	0.03296	Fibrosis
ENSG00000137285	TUBB2B	0.402	3.713	0.0002667	0.03296	Fibrosis
ENSG00000169436	COL22A1	0.783	3.714	0.0002662	0.03296	Fibrosis
ENSG00000260912	RP11-363E7.4	-0.196	-3.708	0.0002719	0.03296	Fibrosis
ENSG00000102837	OLFM4	-0.666	-3.706	0.0002743	0.03299	Fibrosis
ENSG00000100285	NEFH	0.297	3.701	0.0002793	0.03341	Fibrosis
ENSG00000106868	SUSD1	0.236	3.69	0.0002907	0.03419	Fibrosis
ENSG00000143190	POU2F1	-0.121	-3.691	0.00029	0.03419	Fibrosis
ENSG00000152492	CCDC50	-0.119	-3.69	0.0002901	0.03419	Fibrosis
ENSG00000198794	SCAMP5	0.234	3.684	0.0002972	0.03477	Fibrosis
ENSG00000163792	TCF23	0.612	3.678	0.0003038	0.03516	Fibrosis
ENSG00000166278	C2	0.305	3.678	0.0003036	0.03516	Fibrosis
ENSG00000150459	SAP18	-0.081	-3.67	0.0003129	0.03602	Fibrosis
ENSG00000135709	KIAA0513	0.157	3.66	0.0003241	0.03671	Fibrosis
ENSG00000172179	PRL	0.812	3.663	0.000321	0.03671	Fibrosis
ENSG00000176194	CIDEA	-0.371	-3.661	0.0003232	0.03671	Fibrosis
ENSG00000103257	SLC7A5	0.384	3.65	0.0003362	0.03671	Fibrosis
ENSG00000112079	STK38	0.09	3.649	0.0003373	0.03671	Fibrosis
ENSG00000118482	PHF3	-0.151	-3.658	0.0003267	0.03671	Fibrosis
ENSG00000122254	HS3ST2	0.566	3.651	0.0003348	0.03671	Fibrosis
ENSG00000133121	STARD13	-0.138	-3.653	0.0003328	0.03671	Fibrosis
ENSG00000135077	HAVCR2	0.288	3.655	0.0003298	0.03671	Fibrosis
ENSG00000147202	DIAPH2	-0.132	-3.649	0.0003373	0.03671	Fibrosis
ENSG00000164944	KIAA1429	-0.099	-3.647	0.0003395	0.03671	Fibrosis
ENSG00000232901	CYCSP10	-0.325	-3.648	0.0003391	0.03671	Fibrosis
ENSG00000137267	TUBB2A	0.3	3.644	0.0003443	0.03704	Fibrosis
ENSG00000144891	AGTR1	-0.217	-3.639	0.0003506	0.03753	Fibrosis
ENSG00000170909	OSCAR	0.366	3.636	0.000354	0.03768	Fibrosis
ENSG00000269019	AC005932.1	0.406	3.635	0.0003556	0.03768	Fibrosis
ENSG00000142185	TRPM2	0.221	3.632	0.0003593	0.03771	Fibrosis
ENSG00000146232	NFKBIE	0.222	3.632	0.0003588	0.03771	Fibrosis
ENSG00000146001	PCDHB18	-0.345	-3.63	0.0003621	0.03782	Fibrosis
ENSG00000138764	CCNG2	-0.186	-3.623	0.0003708	0.03853	Fibrosis
ENSG00000165730	STOX1	-0.427	-3.619	0.0003757	0.03886	Fibrosis
ENSG00000171621	SPSB1	-0.215	-3.615	0.0003812	0.03886	Fibrosis
ENSG00000174145	KIAA1239	-0.858	-3.618	0.0003781	0.03886	Fibrosis
ENSG00000233038	AC011899.9	0.487	3.615	0.0003812	0.03886	Fibrosis
ENSG00000146409	SLC18B1	0.203	3.613	0.0003844	0.039	Fibrosis
ENSG00000112144	ICK	-0.212	-3.612	0.0003867	0.03905	Fibrosis
ENSG00000073792	IGF2BP2	-0.161	-3.61	0.000389	0.03909	Fibrosis
ENSG00000236914	RP11-1008C21.2	0.177	3.602	0.0004005	0.04006	Fibrosis
ENSG00000088833	NSFL1C	-0.094	-3.593	0.0004136	0.04099	Fibrosis
ENSG00000147548	WHSC1L1	-0.1	-3.593	0.0004132	0.04099	Fibrosis
ENSG00000123329	ARHGAP9	0.239	3.59	0.0004175	0.04118	Fibrosis
ENSG00000167771	RCOR2	0.282	3.587	0.000422	0.04125	Fibrosis
ENSG00000177839	PCDHB9	-0.203	-3.588	0.0004211	0.04125	Fibrosis
ENSG00000050393	MCUR1	-0.117	-3.581	0.000432	0.04185	Fibrosis
ENSG00000204843	DCTN1	-0.1	-3.582	0.0004303	0.04185	Fibrosis
ENSG00000092607	TBX15	-0.33	-3.573	0.0004446	0.04186	Fibrosis
ENSG00000115112	TFCP2L1	0.42	3.579	0.0004354	0.04186	Fibrosis
ENSG00000124785	NRN1	-0.185	-3.575	0.0004403	0.04186	Fibrosis
ENSG00000138835	RGS3	-0.305	-3.571	0.0004478	0.04186	Fibrosis
ENSG00000184117	NIPSNAP1	0.136	3.576	0.0004398	0.04186	Fibrosis
ENSG00000186472	PCLO	-0.51	-3.574	0.0004424	0.04186	Fibrosis
ENSG00000186918	ZNF395	-0.116	-3.571	0.0004477	0.04186	Fibrosis
ENSG00000203747	FCGR3A	0.426	3.576	0.0004396	0.04186	Fibrosis
ENSG00000099995	SF3A1	-0.082	-3.569	0.0004503	0.04191	Fibrosis
ENSG00000105048	TNNT1	0.923	3.566	0.0004548	0.04214	Fibrosis
ENSG00000099960	SLC7A4	0.358	3.563	0.000461	0.04254	Fibrosis
ENSG00000231672	DIRC3	-0.232	-3.557	0.0004703	0.04321	Fibrosis
ENSG00000105323	HNRNPUL1	-0.104	-3.555	0.0004729	0.04327	Fibrosis
ENSG00000188803	SHISA6	-0.335	-3.548	0.0004856	0.04424	Fibrosis
ENSG00000103253	HAGHL	0.3	3.545	0.0004902	0.04447	Fibrosis
ENSG00000006118	TMEM132A	0.203	3.542	0.0004961	0.04481	Fibrosis
ENSG00000109705	NKX3-2	0.624	3.541	0.0004987	0.04486	Fibrosis
ENSG00000113580	NR3C1	-0.15	-3.535	0.0005084	0.04554	Fibrosis
ENSG00000169100	SLC25A6	-0.084	-3.532	0.0005141	0.04586	Fibrosis
ENSG00000169100	SLC25A6	-0.084	-3.532	0.0005141	0.04586	Fibrosis
ENSG00000165923	AGBL2	0.318	3.526	0.0005252	0.0463	Fibrosis
ENSG00000183891	TTC32	-0.215	-3.526	0.0005256	0.0463	Fibrosis
ENSG00000187840	EIF4EBP1	-0.196	-3.527	0.0005229	0.0463	Fibrosis
ENSG00000125818	PSMF1	-0.073	-3.524	0.0005293	0.04644	Fibrosis
ENSG00000197150	ABCB8	0.108	3.522	0.000532	0.04649	Fibrosis
ENSG00000132471	WBP2	-0.103	-3.521	0.0005356	0.04649	Fibrosis
ENSG00000165028	NIPSNAP3B	-0.201	-3.52	0.0005364	0.04649	Fibrosis
ENSG00000162892	IL24	0.434	3.518	0.0005395	0.04657	Fibrosis
ENSG00000128805	ARHGAP22	0.284	3.511	0.0005537	0.04704	Fibrosis
ENSG00000135253	KCP	0.288	3.511	0.0005531	0.04704	Fibrosis
ENSG00000143226	FCGR2A	0.295	3.511	0.0005537	0.04704	Fibrosis
ENSG00000145990	GFOD1	-0.136	-3.514	0.0005484	0.04704	Fibrosis
ENSG00000100714	MTHFD1	-0.167	-3.51	0.000556	0.04704	Fibrosis
ENSG00000184293	CLECL1	0.534	3.501	0.0005731	0.0483	Fibrosis
ENSG00000084463	WBP11	-0.087	-3.499	0.0005785	0.04857	Fibrosis
ENSG00000064989	CALCRL	-0.236	-3.497	0.0005814	0.04862	Fibrosis
ENSG00000141968	VAV1	0.22	3.486	0.0006055	0.04877	Fibrosis
ENSG00000144867	SRPRB	0.136	3.487	0.0006027	0.04877	Fibrosis
ENSG00000145335	SNCA	0.273	3.494	0.0005886	0.04877	Fibrosis
ENSG00000167566	NCKAP5L	0.146	3.489	0.0005995	0.04877	Fibrosis
ENSG00000168301	KCTD6	-0.135	-3.489	0.0005988	0.04877	Fibrosis
ENSG00000178562	CD28	0.33	3.486	0.0006049	0.04877	Fibrosis
ENSG00000218336	TENM3	-0.233	-3.486	0.000606	0.04877	Fibrosis
ENSG00000231574	RP11-91K9.1	0.654	3.487	0.0006024	0.04877	Fibrosis
ENSG00000260977	RP11-333I13.1	0.258	3.493	0.00059	0.04877	Fibrosis
ENSG00000264063	MIR3687	0.483	3.488	0.0006004	0.04877	Fibrosis
ENSG00000197165	SULT1A2	0.42	3.484	0.0006084	0.04878	Fibrosis
ENSG00000081052	COL4A4	0.575	3.481	0.0006147	0.0491	Fibrosis
ENSG00000006606	CCL26	0.415	3.47	0.0006405	0.04955	Fibrosis
ENSG00000083896	YTHDC1	-0.116	-3.469	0.0006431	0.04955	Fibrosis
ENSG00000090447	TFAP4	-0.115	-3.475	0.0006279	0.04955	Fibrosis
ENSG00000106404	CLDN15	0.246	3.466	0.0006481	0.04955	Fibrosis
ENSG00000135917	SLC19A3	-0.251	-3.467	0.0006472	0.04955	Fibrosis
ENSG00000164442	CITED2	-0.174	-3.469	0.0006432	0.04955	Fibrosis
ENSG00000180011	ZADH2	-0.085	-3.477	0.0006237	0.04955	Fibrosis
ENSG00000185482	STAC3	0.323	3.472	0.0006348	0.04955	Fibrosis
ENSG00000214193	SH3D21	0.203	3.475	0.0006292	0.04955	Fibrosis
ENSG00000266835	RP11-838N2.4	0.403	3.47	0.0006397	0.04955	Fibrosis
ENSG00000094804	CDC6	0.268	3.463	0.0006569	0.04987	Fibrosis
ENSG00000144043	TEX261	-0.071	-3.463	0.0006558	0.04987	Fibrosis
ENSG00000124615	MOCS1	-0.352	-6.473	1.081e-09	2.301e-05	NASH
ENSG00000176402	GJC3	-0.867	-6.341	2.15e-09	2.301e-05	NASH
ENSG00000079459	FDFT1	-0.23	-5.841	2.733e-08	0.0001463	NASH
ENSG00000152642	GPD1L	-0.346	-5.881	2.241e-08	0.0001463	NASH
ENSG00000114923	SLC4A3	0.482	5.621	8.046e-08	0.0002517	NASH
ENSG00000144031	ANKRD53	-0.386	-5.617	8.231e-08	0.0002517	NASH
ENSG00000170525	PFKFB3	-0.626	-5.663	6.584e-08	0.0002517	NASH
ENSG00000081913	PHLPP1	-0.282	-5.534	1.227e-07	0.0003283	NASH
ENSG00000108799	EZH1	-0.167	-5.492	1.502e-07	0.0003572	NASH
ENSG00000148730	EIF4EBP2	-0.242	-5.438	1.935e-07	0.0004143	NASH
ENSG00000069535	MAOB	-0.302	-5.363	2.769e-07	0.0004261	NASH
ENSG00000131831	RAI2	-0.299	-5.359	2.816e-07	0.0004261	NASH
ENSG00000141505	ASGR1	0.55	5.363	2.761e-07	0.0004261	NASH
ENSG00000149809	TM7SF2	-0.461	-5.347	2.985e-07	0.0004261	NASH
ENSG00000158195	WASF2	-0.141	-5.376	2.602e-07	0.0004261	NASH
ENSG00000170653	ATF7	-0.167	-5.3	3.706e-07	0.0004667	NASH
ENSG00000198019	FCGR1B	0.885	5.27	4.279e-07	0.0005089	NASH
ENSG00000196616	ADH1B	-0.366	-5.163	7.008e-07	0.0007896	NASH
ENSG00000111058	ACSS3	-0.362	-5.137	7.886e-07	0.0008078	NASH
ENSG00000134548	C12orf39	-1.139	-5.126	8.302e-07	0.0008078	NASH
ENSG00000135821	GLUL	-0.378	-5.129	8.198e-07	0.0008078	NASH
ENSG00000008311	AASS	-0.322	-5.052	1.16e-06	0.001035	NASH
ENSG00000084674	APOB	-0.826	-5.053	1.159e-06	0.001035	NASH
ENSG00000035664	DAPK2	-0.333	-5.03	1.281e-06	0.001097	NASH
ENSG00000170266	GLB1	0.249	4.997	1.492e-06	0.001228	NASH
ENSG00000026559	KCNG1	0.984	4.906	2.238e-06	0.00155	NASH
ENSG00000138640	FAM13A	-0.313	-4.933	1.986e-06	0.00155	NASH
ENSG00000176236	C10orf111	0.75	4.905	2.244e-06	0.00155	NASH
ENSG00000185950	IRS2	-0.396	-4.917	2.132e-06	0.00155	NASH
ENSG00000181234	TMEM132C	-0.307	-4.872	2.603e-06	0.001742	NASH
ENSG00000100033	PRODH	-0.658	-4.855	2.798e-06	0.001815	NASH
ENSG00000132471	WBP2	-0.154	-4.826	3.18e-06	0.002002	NASH
ENSG00000150782	IL18	0.453	4.794	3.66e-06	0.002176	NASH
ENSG00000214659	KRT8P26	0.756	4.798	3.601e-06	0.002176	NASH
ENSG00000168038	ULK4	-0.389	-4.763	4.182e-06	0.00242	NASH
ENSG00000180318	ALX1	-0.729	-4.724	4.956e-06	0.002792	NASH
ENSG00000179912	R3HDM2	-0.116	-4.715	5.151e-06	0.002827	NASH
ENSG00000091986	CCDC80	0.293	4.703	5.446e-06	0.002843	NASH
ENSG00000131378	RFTN1	-0.191	-4.703	5.441e-06	0.002843	NASH
ENSG00000136854	STXBP1	-0.166	-4.684	5.894e-06	0.003004	NASH
ENSG00000128573	FOXP2	-0.344	-4.669	6.281e-06	0.003127	NASH
ENSG00000092295	TGM1	0.662	4.66	6.55e-06	0.003133	NASH
ENSG00000185818	NAT8L	-0.402	-4.658	6.586e-06	0.003133	NASH
ENSG00000122691	TWIST1	-0.327	-4.631	7.395e-06	0.00337	NASH
ENSG00000231999	RP5-1007M22.2	-0.243	-4.631	7.398e-06	0.00337	NASH
ENSG00000111052	LIN7A	-0.339	-4.622	7.701e-06	0.003435	NASH
ENSG00000131435	PDLIM4	0.352	4.576	9.342e-06	0.004	NASH
ENSG00000145990	GFOD1	-0.197	-4.579	9.242e-06	0.004	NASH
ENSG00000175315	CST6	0.983	4.566	9.736e-06	0.004087	NASH
ENSG00000167658	EEF2	-0.136	-4.551	1.037e-05	0.004189	NASH
ENSG00000186832	KRT16	1.412	4.553	1.028e-05	0.004189	NASH
ENSG00000204843	DCTN1	-0.138	-4.545	1.065e-05	0.004222	NASH
ENSG00000169564	PCBP1	-0.143	-4.539	1.091e-05	0.004248	NASH
ENSG00000200087	SNORA73B	1.009	4.533	1.12e-05	0.00428	NASH
ENSG00000132535	DLG4	0.262	4.512	1.224e-05	0.004441	NASH
ENSG00000221955	SLC12A8	0.46	4.512	1.224e-05	0.004441	NASH
ENSG00000117399	CDC20	0.549	4.502	1.277e-05	0.00448	NASH
ENSG00000175664	TEX26	0.72	4.505	1.26e-05	0.00448	NASH
ENSG00000079931	MOXD1	0.574	4.483	1.381e-05	0.004694	NASH
ENSG00000161243	FBXO27	-0.303	-4.467	1.477e-05	0.004887	NASH
ENSG00000271795	CTC-251D13.1	0.433	4.466	1.484e-05	0.004887	NASH
ENSG00000128510	CPA4	0.912	4.459	1.526e-05	0.00495	NASH
ENSG00000171723	GPHN	-0.163	-4.434	1.691e-05	0.005402	NASH
ENSG00000204055	RP11-247A12.2	0.536	4.422	1.783e-05	0.005533	NASH
ENSG00000234380	AP000330.8	0.453	4.422	1.782e-05	0.005533	NASH
ENSG00000171658	RP11-443P15.2	0.622	4.411	1.866e-05	0.005708	NASH
ENSG00000101986	ABCD1	-0.182	-4.389	2.041e-05	0.005849	NASH
ENSG00000106404	CLDN15	0.333	4.386	2.069e-05	0.005849	NASH
ENSG00000109610	SOD3	-0.271	-4.392	2.012e-05	0.005849	NASH
ENSG00000163739	CXCL1	0.772	4.395	1.988e-05	0.005849	NASH
ENSG00000188984	AADACL3	1.008	4.385	2.076e-05	0.005849	NASH
ENSG00000243649	CFB	0.455	4.386	2.061e-05	0.005849	NASH
ENSG00000006606	CCL26	0.593	4.378	2.132e-05	0.005887	NASH
ENSG00000142599	RERE	-0.142	-4.377	2.145e-05	0.005887	NASH
ENSG00000142583	SLC2A5	0.705	4.363	2.272e-05	0.006158	NASH
ENSG00000112039	FANCE	-0.21	-4.353	2.359e-05	0.006312	NASH
ENSG00000105323	HNRNPUL1	-0.134	-4.34	2.494e-05	0.006366	NASH
ENSG00000165175	MID1IP1	-0.141	-4.34	2.493e-05	0.006366	NASH
ENSG00000172572	PDE3A	-0.376	-4.337	2.526e-05	0.006366	NASH
ENSG00000186350	RXRA	-0.156	-4.337	2.527e-05	0.006366	NASH
ENSG00000267121	CTD-2020K17.1	0.268	4.344	2.448e-05	0.006366	NASH
ENSG00000103485	QPRT	0.458	4.33	2.599e-05	0.006396	NASH
ENSG00000135447	PPP1R1A	-0.307	-4.332	2.574e-05	0.006396	NASH
ENSG00000198732	SMOC1	-0.553	-4.322	2.678e-05	0.006515	NASH
ENSG00000100154	TTC28	-0.168	-4.317	2.739e-05	0.006587	NASH
ENSG00000070814	TCOF1	-0.145	-4.303	2.895e-05	0.006601	NASH
ENSG00000092607	TBX15	-0.415	-4.307	2.848e-05	0.006601	NASH
ENSG00000130475	FCHO1	0.392	4.312	2.788e-05	0.006601	NASH
ENSG00000131069	ACSS2	-0.238	-4.311	2.809e-05	0.006601	NASH
ENSG00000144867	SRPRB	0.179	4.303	2.898e-05	0.006601	NASH
ENSG00000266835	RP11-838N2.4	0.528	4.292	3.03e-05	0.006828	NASH
ENSG00000158258	CLSTN2	-0.453	-4.283	3.141e-05	0.007004	NASH
ENSG00000136383	ALPK3	-0.351	-4.276	3.237e-05	0.00707	NASH
ENSG00000164776	PHKG1	-0.347	-4.277	3.219e-05	0.00707	NASH
ENSG00000121966	CXCR4	0.449	4.269	3.325e-05	0.00719	NASH
ENSG00000235180	LINC00601	0.774	4.263	3.405e-05	0.007289	NASH
ENSG00000100714	MTHFD1	-0.216	-4.256	3.501e-05	0.007421	NASH
ENSG00000140459	CYP11A1	0.446	4.241	3.715e-05	0.007721	NASH
ENSG00000157895	C12orf43	-0.124	-4.237	3.776e-05	0.007773	NASH
ENSG00000185565	LSAMP	0.664	4.233	3.835e-05	0.007819	NASH
ENSG00000147202	DIAPH2	-0.165	-4.219	4.068e-05	0.008216	NASH
ENSG00000099995	SF3A1	-0.105	-4.216	4.113e-05	0.008229	NASH
ENSG00000140961	OSGIN1	0.361	4.21	4.203e-05	0.008331	NASH
ENSG00000006118	TMEM132A	0.259	4.193	4.503e-05	0.008385	NASH
ENSG00000087274	ADD1	-0.092	-4.206	4.286e-05	0.008385	NASH
ENSG00000105048	TNNT1	1.081	4.202	4.35e-05	0.008385	NASH
ENSG00000107341	UBE2R2	-0.093	-4.195	4.464e-05	0.008385	NASH
ENSG00000117298	ECE1	-0.161	-4.196	4.452e-05	0.008385	NASH
ENSG00000130066	SAT1	0.239	4.203	4.329e-05	0.008385	NASH
ENSG00000146232	NFKBIE	0.276	4.193	4.504e-05	0.008385	NASH
ENSG00000099875	MKNK2	-0.145	-4.177	4.798e-05	0.008492	NASH
ENSG00000116016	EPAS1	-0.208	-4.177	4.8e-05	0.008492	NASH
ENSG00000126351	THRA	-0.152	-4.181	4.718e-05	0.008492	NASH
ENSG00000138835	RGS3	-0.369	-4.18	4.751e-05	0.008492	NASH
ENSG00000145335	SNCA	0.363	4.181	4.734e-05	0.008492	NASH
ENSG00000164330	EBF1	-0.207	-4.183	4.695e-05	0.008492	NASH
ENSG00000197506	SLC28A3	0.969	4.166	5.02e-05	0.008809	NASH
ENSG00000077684	PHF17	-0.234	-4.13	5.789e-05	0.009598	NASH
ENSG00000102837	OLFM4	-0.817	-4.126	5.873e-05	0.009598	NASH
ENSG00000122756	CNTFR	-0.269	-4.132	5.741e-05	0.009598	NASH
ENSG00000141905	NFIC	-0.187	-4.126	5.873e-05	0.009598	NASH
ENSG00000151090	THRB	-0.269	-4.137	5.636e-05	0.009598	NASH
ENSG00000163814	CDCP1	0.607	4.137	5.618e-05	0.009598	NASH
ENSG00000183032	SLC25A21	-0.564	-4.13	5.784e-05	0.009598	NASH
ENSG00000231711	LINC00899	-0.192	-4.126	5.873e-05	0.009598	NASH
ENSG00000233901	RP11-65J3.1	0.359	4.135	5.67e-05	0.009598	NASH
ENSG00000241644	INMT	0.423	4.119	6.031e-05	0.009781	NASH
ENSG00000145423	SFRP2	0.633	4.116	6.099e-05	0.009816	NASH
ENSG00000236914	RP11-1008C21.2	0.214	4.109	6.286e-05	0.01004	NASH
ENSG00000005108	THSD7A	-0.224	-4.101	6.474e-05	0.01012	NASH
ENSG00000113578	FGF1	0.436	4.102	6.444e-05	0.01012	NASH
ENSG00000135127	CCDC64	0.685	4.101	6.473e-05	0.01012	NASH
ENSG00000162337	LRP5	-0.198	-4.098	6.553e-05	0.01017	NASH
ENSG00000133256	PDE6B	0.362	4.092	6.702e-05	0.01032	NASH
ENSG00000112837	TBX18	-0.193	-4.075	7.181e-05	0.01077	NASH
ENSG00000134324	LPIN1	-0.198	-4.074	7.196e-05	0.01077	NASH
ENSG00000138028	CGREF1	0.33	4.077	7.115e-05	0.01077	NASH
ENSG00000171621	SPSB1	-0.275	-4.075	7.164e-05	0.01077	NASH
ENSG00000237928	RP4-668G5.1	0.636	4.072	7.251e-05	0.01078	NASH
ENSG00000150337	FCGR1A	0.669	4.065	7.468e-05	0.0108	NASH
ENSG00000162426	SLC45A1	-0.194	-4.065	7.468e-05	0.0108	NASH
ENSG00000186081	KRT5	0.595	4.069	7.333e-05	0.0108	NASH
ENSG00000197165	SULT1A2	0.54	4.062	7.533e-05	0.0108	NASH
ENSG00000197410	DCHS2	0.604	4.065	7.452e-05	0.0108	NASH
ENSG00000218336	TENM3	-0.286	-4.061	7.568e-05	0.0108	NASH
ENSG00000123977	DAW1	0.634	4.05	7.914e-05	0.01115	NASH
ENSG00000165923	AGBL2	0.403	4.05	7.904e-05	0.01115	NASH
ENSG00000187860	CCDC157	0.22	4.046	8.03e-05	0.01124	NASH
ENSG00000048052	HDAC9	-0.267	-4.044	8.089e-05	0.01124	NASH
ENSG00000187210	GCNT1	0.294	4.042	8.141e-05	0.01124	NASH
ENSG00000111077	TENC1	-0.179	-4.036	8.331e-05	0.01143	NASH
ENSG00000115129	TP53I3	0.228	4.031	8.508e-05	0.0116	NASH
ENSG00000166278	C2	0.382	4.02	8.864e-05	0.01189	NASH
ENSG00000180385	AC034193.5	-0.212	-4.02	8.884e-05	0.01189	NASH
ENSG00000249859	PVT1	0.361	4.023	8.785e-05	0.01189	NASH
ENSG00000273216	AC002059.10	0.556	4.015	9.045e-05	0.01203	NASH
ENSG00000049759	NEDD4L	-0.265	-4.005	9.417e-05	0.01206	NASH
ENSG00000071205	ARHGAP10	-0.136	-4.011	9.185e-05	0.01206	NASH
ENSG00000104419	NDRG1	-0.175	-4.002	9.524e-05	0.01206	NASH
ENSG00000141574	SECTM1	0.306	4.005	9.409e-05	0.01206	NASH
ENSG00000163297	ANTXR2	-0.184	-4.003	9.482e-05	0.01206	NASH
ENSG00000167207	NOD2	0.33	4.006	9.367e-05	0.01206	NASH
ENSG00000180423	HARBI1	0.198	4.002	9.505e-05	0.01206	NASH
ENSG00000181634	TNFSF15	0.573	4.011	9.194e-05	0.01206	NASH
ENSG00000140835	CHST4	0.953	3.996	9.754e-05	0.01228	NASH
ENSG00000176194	CIDEA	-0.462	-3.985	0.0001014	0.01263	NASH
ENSG00000184293	CLECL1	0.696	3.983	0.0001024	0.01268	NASH
ENSG00000146409	SLC18B1	0.257	3.979	0.0001039	0.01271	NASH
ENSG00000196754	S100A2	0.301	3.979	0.0001039	0.01271	NASH
ENSG00000130939	UBE4B	-0.106	-3.977	0.0001048	0.01275	NASH
ENSG00000079308	TNS1	-0.299	-3.972	0.0001067	0.01291	NASH
ENSG00000154589	LY96	0.293	3.969	0.000108	0.01299	NASH
ENSG00000087365	SF3B2	-0.086	-3.954	0.0001145	0.01369	NASH
ENSG00000169100	SLC25A6	-0.101	-3.951	0.0001157	0.01369	NASH
ENSG00000169100	SLC25A6	-0.101	-3.951	0.0001157	0.01369	NASH
ENSG00000236333	TRHDE-AS1	-0.341	-3.951	0.0001154	0.01369	NASH
ENSG00000076944	STXBP2	0.346	3.947	0.0001176	0.01369	NASH
ENSG00000226791	AC109826.1	0.58	3.948	0.0001172	0.01369	NASH
ENSG00000237523	LINC00857	0.233	3.947	0.0001176	0.01369	NASH
ENSG00000108846	ABCC3	0.488	3.938	0.0001215	0.01391	NASH
ENSG00000196072	BLOC1S2	0.156	3.939	0.0001212	0.01391	NASH
ENSG00000198794	SCAMP5	0.288	3.939	0.0001213	0.01391	NASH
ENSG00000182979	MTA1	-0.126	-3.933	0.000124	0.01412	NASH
ENSG00000189159	HN1	0.196	3.93	0.0001253	0.01419	NASH
ENSG00000105697	HAMP	0.851	3.927	0.0001269	0.0143	NASH
ENSG00000136436	CALCOCO2	-0.108	-3.922	0.0001293	0.01431	NASH
ENSG00000224940	PRRT4	0.384	3.922	0.0001292	0.01431	NASH
ENSG00000225783	MIAT	0.414	3.921	0.0001297	0.01431	NASH
ENSG00000233038	AC011899.9	0.594	3.923	0.0001286	0.01431	NASH
ENSG00000135678	CPM	-0.222	-3.913	0.0001336	0.01466	NASH
ENSG00000109705	NKX3-2	0.767	3.911	0.0001344	0.01468	NASH
ENSG00000088833	NSFL1C	-0.113	-3.906	0.0001372	0.01469	NASH
ENSG00000131089	ARHGEF9	-0.113	-3.907	0.0001368	0.01469	NASH
ENSG00000144043	TEX261	-0.092	-3.909	0.0001358	0.01469	NASH
ENSG00000170190	SLC16A5	0.189	3.908	0.0001362	0.01469	NASH
ENSG00000173110	HSPA6	0.4	3.901	0.0001399	0.0149	NASH
ENSG00000182218	HHIPL1	0.297	3.899	0.000141	0.01495	NASH
ENSG00000007047	MARK4	-0.1	-3.894	0.0001434	0.01502	NASH
ENSG00000178821	TMEM52	-0.345	-3.896	0.0001427	0.01502	NASH
ENSG00000198610	AKR1C4	0.692	3.893	0.0001438	0.01502	NASH
ENSG00000094804	CDC6	0.334	3.891	0.0001453	0.01504	NASH
ENSG00000103253	HAGHL	0.343	3.891	0.0001454	0.01504	NASH
ENSG00000109906	ZBTB16	-0.479	-3.886	0.0001479	0.01508	NASH
ENSG00000136709	WDR33	-0.072	-3.888	0.0001471	0.01508	NASH
ENSG00000133321	RARRES3	0.24	3.883	0.0001497	0.01511	NASH
ENSG00000174136	RGMB	-0.159	-3.884	0.0001492	0.01511	NASH
ENSG00000164944	KIAA1429	-0.109	-3.881	0.0001505	0.01513	NASH
ENSG00000073605	GSDMB	-0.269	-3.876	0.0001537	0.01513	NASH
ENSG00000119950	MXI1	-0.16	-3.872	0.0001562	0.01513	NASH
ENSG00000123329	ARHGAP9	0.279	3.87	0.0001571	0.01513	NASH
ENSG00000129757	CDKN1C	-0.228	-3.865	0.0001601	0.01513	NASH
ENSG00000141968	VAV1	0.269	3.869	0.0001575	0.01513	NASH
ENSG00000143190	POU2F1	-0.136	-3.864	0.0001605	0.01513	NASH
ENSG00000168754	FAM178B	-0.274	-3.869	0.0001578	0.01513	NASH
ENSG00000177508	IRX3	-0.438	-3.88	0.0001514	0.01513	NASH
ENSG00000177839	PCDHB9	-0.244	-3.876	0.0001535	0.01513	NASH
ENSG00000187840	EIF4EBP1	-0.234	-3.876	0.0001538	0.01513	NASH
ENSG00000198742	SMURF1	-0.119	-3.865	0.0001602	0.01513	NASH
ENSG00000203805	PPAPDC1A	1.009	3.867	0.0001589	0.01513	NASH
ENSG00000204397	CARD16	0.21	3.866	0.0001592	0.01513	NASH
ENSG00000228427	RP5-1091N2.9	0.467	3.87	0.0001573	0.01513	NASH
ENSG00000103042	SLC38A7	0.128	3.861	0.0001625	0.01526	NASH
ENSG00000112079	STK38	0.104	3.859	0.0001639	0.01532	NASH
ENSG00000108509	CAMTA2	-0.092	-3.852	0.0001682	0.01566	NASH
ENSG00000173531	MST1	0.313	3.849	0.0001703	0.01578	NASH
ENSG00000100292	HMOX1	0.321	3.845	0.0001725	0.01592	NASH
ENSG00000064989	CALCRL	-0.283	-3.841	0.0001753	0.01611	NASH
ENSG00000071073	MGAT4A	0.181	3.839	0.0001762	0.01612	NASH
ENSG00000163884	KLF15	-0.308	-3.835	0.0001789	0.01616	NASH
ENSG00000185499	MUC1	0.358	3.837	0.0001777	0.01616	NASH
ENSG00000250451	HOXC-AS1	-0.445	-3.836	0.0001787	0.01616	NASH
ENSG00000134775	FHOD3	-0.422	-3.834	0.00018	0.01619	NASH
ENSG00000160285	LSS	-0.199	-3.832	0.0001812	0.01623	NASH
ENSG00000005882	PDK2	-0.184	-3.829	0.0001835	0.01625	NASH
ENSG00000175348	TMEM9B	0.105	3.828	0.0001837	0.01625	NASH
ENSG00000205885	C1RL-AS1	0.242	3.83	0.0001825	0.01625	NASH
ENSG00000166922	SCG5	0.725	3.825	0.0001859	0.01631	NASH
ENSG00000197291	RAMP2-AS1	-0.235	-3.826	0.0001853	0.01631	NASH
ENSG00000064547	LPAR2	0.265	3.817	0.0001912	0.01654	NASH
ENSG00000069431	ABCC9	-0.229	-3.816	0.000192	0.01654	NASH
ENSG00000135709	KIAA0513	0.181	3.815	0.0001928	0.01654	NASH
ENSG00000145916	RMND5B	-0.088	-3.814	0.0001939	0.01654	NASH
ENSG00000148123	LPPR1	-0.747	-3.815	0.0001932	0.01654	NASH
ENSG00000172057	ORMDL3	-0.247	-3.82	0.0001894	0.01654	NASH
ENSG00000183864	TOB2	-0.167	-3.817	0.0001913	0.01654	NASH
ENSG00000100380	ST13	-0.134	-3.808	0.0001983	0.01678	NASH
ENSG00000174332	GLIS1	-0.386	-3.808	0.0001982	0.01678	NASH
ENSG00000148337	CIZ1	-0.111	-3.805	0.0002003	0.01688	NASH
ENSG00000109943	CRTAM	0.508	3.802	0.0002025	0.017	NASH
ENSG00000110723	EXPH5	-0.414	-3.799	0.0002046	0.01711	NASH
ENSG00000103222	ABCC1	0.155	3.794	0.0002083	0.01721	NASH
ENSG00000114790	ARHGEF26	-0.295	-3.794	0.0002087	0.01721	NASH
ENSG00000117592	PRDX6	-0.177	-3.787	0.0002139	0.01721	NASH
ENSG00000129245	FXR2	-0.095	-3.792	0.0002099	0.01721	NASH
ENSG00000133477	FAM83F	-0.376	-3.788	0.0002133	0.01721	NASH
ENSG00000146700	SRCRB4D	0.305	3.789	0.0002124	0.01721	NASH
ENSG00000154277	UCHL1	0.314	3.787	0.0002139	0.01721	NASH
ENSG00000178562	CD28	0.405	3.792	0.0002105	0.01721	NASH
ENSG00000185482	STAC3	0.379	3.791	0.0002113	0.01721	NASH
ENSG00000197321	SVIL	-0.203	-3.792	0.0002099	0.01721	NASH
ENSG00000100276	RASL10A	0.369	3.784	0.0002165	0.01736	NASH
ENSG00000237732	AC010980.2	0.747	3.781	0.0002188	0.01748	NASH
ENSG00000246662	LINC00535	0.539	3.779	0.0002203	0.01753	NASH
ENSG00000106868	SUSD1	0.267	3.775	0.0002239	0.01768	NASH
ENSG00000183117	CSMD1	-0.77	-3.775	0.0002237	0.01768	NASH
ENSG00000239593	RP11-477J21.6	-0.525	-3.773	0.0002252	0.01773	NASH
ENSG00000092203	TOX4	-0.083	-3.772	0.0002265	0.01775	NASH
ENSG00000111199	TRPV4	0.356	3.771	0.0002272	0.01775	NASH
ENSG00000108448	TRIM16L	0.309	3.767	0.0002304	0.01793	NASH
ENSG00000160862	AZGP1	-0.578	-3.764	0.0002331	0.01808	NASH
ENSG00000168685	IL7R	0.384	3.76	0.0002362	0.01826	NASH
ENSG00000125454	SLC25A19	0.197	3.758	0.0002385	0.01834	NASH
ENSG00000221539	SNORD99	0.408	3.757	0.000239	0.01834	NASH
ENSG00000142185	TRPM2	0.248	3.752	0.0002435	0.01861	NASH
ENSG00000128805	ARHGAP22	0.326	3.743	0.0002517	0.01917	NASH
ENSG00000011451	WIZ	-0.105	-3.737	0.000257	0.01944	NASH
ENSG00000135917	SLC19A3	-0.315	-3.738	0.0002562	0.01944	NASH
ENSG00000170145	SIK2	-0.193	-3.736	0.0002581	0.01946	NASH
ENSG00000196498	NCOR2	-0.121	-3.735	0.000259	0.01946	NASH
ENSG00000120885	CLU	0.191	3.732	0.0002621	0.01953	NASH
ENSG00000131037	EPS8L1	0.582	3.731	0.0002627	0.01953	NASH
ENSG00000169188	APEX2	0.106	3.732	0.000262	0.01953	NASH
ENSG00000134072	CAMK1	-0.137	-3.73	0.0002643	0.01958	NASH
ENSG00000259062	ACTN1-AS1	0.426	3.725	0.0002685	0.01982	NASH
ENSG00000157110	RBPMS	-0.168	-3.723	0.0002704	0.01988	NASH
ENSG00000171729	TMEM51	0.311	3.723	0.0002711	0.01988	NASH
ENSG00000101825	MXRA5	0.504	3.718	0.0002756	0.02002	NASH
ENSG00000165028	NIPSNAP3B	-0.245	-3.718	0.0002759	0.02002	NASH
ENSG00000101104	PABPC1L	0.224	3.714	0.0002803	0.02016	NASH
ENSG00000143479	DYRK3	-0.175	-3.714	0.0002796	0.02016	NASH
ENSG00000204463	BAG6	-0.083	-3.713	0.0002806	0.02016	NASH
ENSG00000118804	FAM47E-STBD1	-0.248	-3.711	0.0002829	0.02026	NASH
ENSG00000162892	IL24	0.506	3.705	0.0002896	0.02057	NASH
ENSG00000168785	TSPAN5	0.379	3.704	0.00029	0.02057	NASH
ENSG00000231574	RP11-91K9.1	0.773	3.703	0.000291	0.02057	NASH
ENSG00000179262	RAD23A	-0.141	-3.699	0.0002954	0.02073	NASH
ENSG00000179761	PIPOX	0.282	3.699	0.0002951	0.02073	NASH
ENSG00000102547	CAB39L	-0.242	-3.693	0.0003026	0.02096	NASH
ENSG00000121764	HCRTR1	-0.397	-3.695	0.0003	0.02096	NASH
ENSG00000131203	IDO1	0.645	3.693	0.0003024	0.02096	NASH
ENSG00000141404	GNAL	-0.197	-3.693	0.0003023	0.02096	NASH
ENSG00000087460	GNAS	-0.084	-3.689	0.0003065	0.0211	NASH
ENSG00000153558	FBXL2	0.144	3.689	0.0003062	0.0211	NASH
ENSG00000129354	AP1M2	0.965	3.686	0.0003094	0.02116	NASH
ENSG00000196510	ANAPC7	0.087	3.687	0.0003088	0.02116	NASH
ENSG00000103197	TSC2	-0.097	-3.68	0.0003163	0.02134	NASH
ENSG00000148655	C10orf11	0.234	3.68	0.0003161	0.02134	NASH
ENSG00000164087	POC1A	0.221	3.682	0.0003143	0.02134	NASH
ENSG00000169418	NPR1	-0.154	-3.679	0.0003175	0.02134	NASH
ENSG00000197891	SLC22A12	0.851	3.679	0.000318	0.02134	NASH
ENSG00000214274	ANG	-0.206	-3.682	0.0003141	0.02134	NASH
ENSG00000170909	OSCAR	0.392	3.678	0.000319	0.02134	NASH
ENSG00000103569	AQP9	0.667	3.674	0.0003231	0.02155	NASH
ENSG00000182544	MFSD5	0.109	3.671	0.0003269	0.02173	NASH
ENSG00000163792	TCF23	0.668	3.669	0.000329	0.0218	NASH
ENSG00000167632	TRAPPC9	-0.114	-3.667	0.0003315	0.02183	NASH
ENSG00000169116	PARM1	-0.23	-3.667	0.0003315	0.02183	NASH
ENSG00000188452	CERKL	0.318	3.666	0.0003325	0.02184	NASH
ENSG00000070882	OSBPL3	0.232	3.666	0.0003336	0.02184	NASH
ENSG00000161911	TREML1	0.61	3.662	0.0003382	0.02207	NASH
ENSG00000076984	MAP2K7	-0.094	-3.653	0.0003488	0.02251	NASH
ENSG00000105341	ATP5SL	-0.085	-3.653	0.0003491	0.02251	NASH
ENSG00000125037	EMC3	-0.128	-3.654	0.0003481	0.02251	NASH
ENSG00000144802	NFKBIZ	0.248	3.654	0.0003477	0.02251	NASH
ENSG00000223509	RP11-632K20.7	-0.262	-3.65	0.0003526	0.02267	NASH
ENSG00000100285	NEFH	0.321	3.647	0.0003563	0.02284	NASH
ENSG00000084463	WBP11	-0.093	-3.644	0.0003606	0.02284	NASH
ENSG00000135480	KRT7	0.867	3.644	0.0003603	0.02284	NASH
ENSG00000156639	ZFAND3	-0.1	-3.645	0.0003596	0.02284	NASH
ENSG00000214491	SEC14L6	0.806	3.645	0.0003591	0.02284	NASH
ENSG00000104946	TBC1D17	-0.118	-3.635	0.0003725	0.02353	NASH
ENSG00000006327	TNFRSF12A	0.52	3.633	0.0003746	0.02359	NASH
ENSG00000144214	LYG1	0.307	3.629	0.0003797	0.02384	NASH
ENSG00000069812	HES2	0.793	3.624	0.0003875	0.02426	NASH
ENSG00000103121	CMC2	0.147	3.62	0.0003929	0.0243	NASH
ENSG00000136425	CIB2	-0.245	-3.617	0.0003974	0.0243	NASH
ENSG00000137168	PPIL1	0.204	3.617	0.0003968	0.0243	NASH
ENSG00000172179	PRL	0.893	3.618	0.0003954	0.0243	NASH
ENSG00000176171	BNIP3	-0.163	-3.619	0.000395	0.0243	NASH
ENSG00000186265	BTLA	0.396	3.619	0.000395	0.0243	NASH
ENSG00000205784	ARRDC5	0.373	3.617	0.0003974	0.0243	NASH
ENSG00000217555	CKLF	0.153	3.621	0.0003921	0.0243	NASH
ENSG00000242259	C22orf39	-0.116	-3.616	0.0003983	0.0243	NASH
ENSG00000040608	RTN4R	0.382	3.612	0.0004037	0.02455	NASH
ENSG00000118482	PHF3	-0.153	-3.61	0.0004069	0.02468	NASH
ENSG00000185100	ADSSL1	-0.341	-3.609	0.0004087	0.02472	NASH
ENSG00000136813	KIAA0368	-0.097	-3.608	0.0004101	0.02473	NASH
ENSG00000198231	DDX42	-0.077	-3.602	0.0004193	0.02521	NASH
ENSG00000163050	ADCK3	-0.246	-3.6	0.0004222	0.02524	NASH
ENSG00000272927	RP11-1191J2.5	0.492	3.601	0.0004211	0.02524	NASH
ENSG00000182473	EXOC7	-0.105	-3.598	0.0004254	0.02537	NASH
ENSG00000142611	PRDM16	-0.266	-3.595	0.0004302	0.02558	NASH
ENSG00000185527	PDE6G	0.425	3.594	0.0004314	0.02558	NASH
ENSG00000206077	ZDHHC11B	-0.601	-3.59	0.0004377	0.02588	NASH
ENSG00000105122	RASAL3	0.248	3.581	0.0004518	0.02665	NASH
ENSG00000168237	GLYCTK	-0.233	-3.58	0.0004535	0.02667	NASH
ENSG00000101266	CSNK2A1	-0.091	-3.574	0.0004626	0.02705	NASH
ENSG00000108950	FAM20A	0.258	3.573	0.0004637	0.02705	NASH
ENSG00000185522	C11orf35	0.34	3.574	0.000462	0.02705	NASH
ENSG00000169083	AR	-0.247	-3.572	0.0004666	0.02707	NASH
ENSG00000173253	DMRT2	-0.404	-3.572	0.000466	0.02707	NASH
ENSG00000172554	SNTG2	-0.332	-3.571	0.000468	0.02708	NASH
ENSG00000067606	PRKCZ	0.491	3.569	0.0004716	0.02708	NASH
ENSG00000091831	ESR1	-0.243	-3.567	0.0004744	0.02708	NASH
ENSG00000103591	AAGAB	0.095	3.568	0.0004734	0.02708	NASH
ENSG00000130956	HABP4	-0.166	-3.568	0.0004732	0.02708	NASH
ENSG00000147526	TACC1	-0.158	-3.568	0.0004721	0.02708	NASH
ENSG00000106554	CHCHD3	-0.121	-3.564	0.0004788	0.02726	NASH
ENSG00000180921	FAM83H	0.283	3.559	0.0004885	0.02738	NASH
ENSG00000187764	SEMA4D	0.202	3.559	0.0004882	0.02738	NASH
ENSG00000197702	PARVA	-0.142	-3.559	0.0004876	0.02738	NASH
ENSG00000204136	GGTA1P	0.217	3.561	0.0004836	0.02738	NASH
ENSG00000171105	INSR	-0.146	-3.556	0.0004929	0.02755	NASH
ENSG00000101400	SNTA1	-0.17	-3.552	0.0005004	0.02788	NASH
ENSG00000101695	RNF125	-0.176	-3.551	0.0005013	0.02788	NASH
ENSG00000076555	ACACB	-0.239	-3.55	0.0005036	0.02793	NASH
ENSG00000169375	SIN3A	-0.098	-3.547	0.0005089	0.02815	NASH
ENSG00000108700	CCL8	0.444	3.546	0.0005111	0.0282	NASH
ENSG00000143851	PTPN7	0.315	3.541	0.0005207	0.02865	NASH
ENSG00000108788	MLX	-0.08	-3.539	0.0005244	0.02879	NASH
ENSG00000131401	NAPSB	0.377	3.538	0.0005258	0.02879	NASH
ENSG00000100105	PATZ1	-0.101	-3.532	0.0005372	0.02927	NASH
ENSG00000182326	C1S	0.158	3.532	0.0005373	0.02927	NASH
ENSG00000121964	GTDC1	-0.133	-3.531	0.0005394	0.02931	NASH
ENSG00000101849	TBL1X	-0.107	-3.522	0.000555	0.02997	NASH
ENSG00000122254	HS3ST2	0.603	3.522	0.0005557	0.02997	NASH
ENSG00000150459	SAP18	-0.086	-3.523	0.000554	0.02997	NASH
ENSG00000173559	NABP1	0.318	3.521	0.0005573	0.02998	NASH
ENSG00000124374	PAIP2B	-0.208	-3.52	0.000559	0.02999	NASH
ENSG00000231365	RP11-418J17.1	-0.185	-3.519	0.0005615	0.03005	NASH
ENSG00000167208	SNX20	0.286	3.518	0.000564	0.03011	NASH
ENSG00000170458	CD14	0.306	3.516	0.0005669	0.03011	NASH
ENSG00000261455	LINC01003	-0.213	-3.517	0.0005661	0.03011	NASH
ENSG00000108001	EBF3	-0.166	-3.512	0.0005749	0.03026	NASH
ENSG00000112144	ICK	-0.217	-3.512	0.0005753	0.03026	NASH
ENSG00000169490	TM2D2	0.104	3.512	0.0005747	0.03026	NASH
ENSG00000197256	KANK2	-0.132	-3.514	0.0005723	0.03026	NASH
ENSG00000124440	HIF3A	-0.304	-3.511	0.0005776	0.03031	NASH
ENSG00000118640	VAMP8	0.275	3.509	0.0005825	0.03037	NASH
ENSG00000160007	ARHGAP35	-0.143	-3.508	0.000583	0.03037	NASH
ENSG00000269019	AC005932.1	0.437	3.509	0.000582	0.03037	NASH
ENSG00000065427	KARS	-0.071	-3.507	0.0005858	0.03044	NASH
ENSG00000017483	SLC38A5	0.361	3.505	0.0005898	0.03056	NASH
ENSG00000125818	PSMF1	-0.081	-3.504	0.000591	0.03056	NASH
ENSG00000175115	PACS1	-0.111	-3.504	0.0005924	0.03056	NASH
ENSG00000005059	CCDC109B	0.171	3.501	0.0005975	0.03062	NASH
ENSG00000102802	MEDAG	0.274	3.5	0.0005992	0.03062	NASH
ENSG00000144891	AGTR1	-0.23	-3.501	0.0005985	0.03062	NASH
ENSG00000204472	AIF1	0.271	3.501	0.0005988	0.03062	NASH
ENSG00000102445	KIAA0226L	0.393	3.495	0.0006098	0.03108	NASH
ENSG00000166582	CENPV	-0.162	-3.494	0.0006131	0.03118	NASH
ENSG00000187398	LUZP2	-0.666	-3.493	0.0006148	0.03119	NASH
ENSG00000084693	AGBL5	-0.091	-3.482	0.0006388	0.03228	NASH
ENSG00000171608	PIK3CD	0.187	3.481	0.0006404	0.03228	NASH
ENSG00000173227	SYT12	0.3	3.481	0.0006409	0.03228	NASH
ENSG00000162391	FAM151A	0.573	3.479	0.0006462	0.03248	NASH
ENSG00000260196	RP1-239B22.5	0.366	3.476	0.0006535	0.03276	NASH
ENSG00000105997	HOXA3	-0.21	-3.475	0.0006551	0.03277	NASH
ENSG00000077585	GPR137B	0.239	3.474	0.0006573	0.0328	NASH
ENSG00000197798	FAM118B	0.106	3.471	0.0006639	0.03305	NASH
ENSG00000100234	TIMP3	-0.134	-3.466	0.0006747	0.03306	NASH
ENSG00000102572	STK24	-0.112	-3.466	0.0006753	0.03306	NASH
ENSG00000103257	SLC7A5	0.415	3.466	0.0006765	0.03306	NASH
ENSG00000115363	EVA1A	0.396	3.467	0.0006723	0.03306	NASH
ENSG00000160326	SLC2A6	0.235	3.466	0.000676	0.03306	NASH
ENSG00000160408	ST6GALNAC6	-0.122	-3.469	0.0006682	0.03306	NASH
ENSG00000172425	TTC36	-0.505	-3.469	0.0006685	0.03306	NASH
ENSG00000205740	AL359878.1	-0.506	-3.467	0.0006733	0.03306	NASH
ENSG00000162300	ZFPL1	-0.119	-3.464	0.0006803	0.03318	NASH
ENSG00000054654	SYNE2	-0.151	-3.462	0.0006843	0.03329	NASH
ENSG00000146425	DYNLT1	0.127	3.457	0.000697	0.03346	NASH
ENSG00000149380	P4HA3	0.415	3.458	0.0006955	0.03346	NASH
ENSG00000165996	PTPLA	-0.271	-3.457	0.0006956	0.03346	NASH
ENSG00000169710	FASN	-0.375	-3.457	0.0006964	0.03346	NASH
ENSG00000180818	HOXC10	-0.445	-3.459	0.0006918	0.03346	NASH
ENSG00000265206	MIR142	0.315	3.457	0.0006963	0.03346	NASH
ENSG00000165113	GKAP1	-0.167	-3.456	0.0006993	0.03349	NASH
ENSG00000107551	RASSF4	0.217	3.455	0.000702	0.03352	NASH
ENSG00000182230	FAM153B	0.762	3.454	0.0007031	0.03352	NASH
ENSG00000125520	SLC2A4RG	-0.153	-3.454	0.0007051	0.03355	NASH
ENSG00000244968	LIFR-AS1	-0.236	-3.453	0.0007074	0.03358	NASH
ENSG00000224409	RP11-114B7.6	0.624	3.45	0.000713	0.0337	NASH
ENSG00000229334	AC046143.3	0.315	3.451	0.0007123	0.0337	NASH
ENSG00000116679	IVNS1ABP	0.158	3.443	0.0007307	0.03394	NASH
ENSG00000135077	HAVCR2	0.309	3.444	0.0007287	0.03394	NASH
ENSG00000144199	FAHD2B	-0.153	-3.447	0.0007217	0.03394	NASH
ENSG00000165699	TSC1	-0.086	-3.445	0.0007271	0.03394	NASH
ENSG00000173511	VEGFB	-0.165	-3.443	0.0007309	0.03394	NASH
ENSG00000180573	HIST1H2AC	0.255	3.444	0.0007294	0.03394	NASH
ENSG00000182749	PAQR7	0.161	3.445	0.0007266	0.03394	NASH
ENSG00000188803	SHISA6	-0.367	-3.447	0.0007221	0.03394	NASH
ENSG00000103647	CORO2B	-0.216	-3.442	0.000733	0.03397	NASH
ENSG00000113068	PFDN1	-0.109	-3.442	0.0007348	0.03397	NASH
ENSG00000101222	SPEF1	0.499	3.44	0.0007386	0.03408	NASH
ENSG00000166145	SPINT1	0.418	3.439	0.0007405	0.03409	NASH
ENSG00000204682	CASC10	0.224	3.438	0.0007442	0.03419	NASH
ENSG00000151748	SAV1	-0.148	-3.436	0.000748	0.03429	NASH
ENSG00000198700	IPO9	-0.068	-3.436	0.0007497	0.03429	NASH
ENSG00000178860	MSC	0.331	3.434	0.0007544	0.03439	NASH
ENSG00000246223	C14orf64	-0.286	-3.434	0.0007551	0.03439	NASH
ENSG00000104055	TGM5	0.476	3.433	0.000757	0.03441	NASH
ENSG00000272529	RP11-415F23.4	0.383	3.432	0.0007592	0.03444	NASH
ENSG00000145012	LPP	-0.203	-3.43	0.0007655	0.03465	NASH
ENSG00000147570	DNAJC5B	0.727	3.428	0.0007688	0.03472	NASH
ENSG00000080986	NDC80	0.348	3.427	0.0007724	0.03481	NASH
ENSG00000128309	MPST	-0.135	-3.424	0.0007795	0.03506	NASH
ENSG00000107829	FBXW4	-0.14	-3.42	0.0007906	0.03548	NASH
ENSG00000147548	WHSC1L1	-0.099	-3.419	0.0007948	0.0356	NASH
ENSG00000163412	EIF4E3	-0.182	-3.417	0.0007993	0.03565	NASH
ENSG00000213071	LPAL2	0.292	3.418	0.0007978	0.03565	NASH
ENSG00000100365	NCF4	0.215	3.414	0.0008067	0.03575	NASH
ENSG00000133121	STARD13	-0.139	-3.414	0.0008089	0.03575	NASH
ENSG00000138796	HADH	-0.22	-3.414	0.0008092	0.03575	NASH
ENSG00000150681	RGS18	0.385	3.413	0.00081	0.03575	NASH
ENSG00000203747	FCGR3A	0.467	3.414	0.0008083	0.03575	NASH
ENSG00000232901	CYCSP10	-0.358	-3.412	0.0008139	0.03585	NASH
ENSG00000100600	LGMN	0.276	3.41	0.0008178	0.0359	NASH
ENSG00000241839	PLEKHO2	0.181	3.41	0.0008183	0.0359	NASH
ENSG00000182985	CADM1	-0.237	-3.406	0.0008296	0.03628	NASH
ENSG00000248884	CTC-537E7.3	0.557	3.406	0.0008303	0.03628	NASH
ENSG00000120913	PDLIM2	0.216	3.403	0.0008383	0.03655	NASH
ENSG00000169738	DCXR	-0.189	-3.402	0.0008424	0.03665	NASH
ENSG00000132429	POPDC3	0.786	3.401	0.0008457	0.03672	NASH
ENSG00000126861	OMG	0.528	3.398	0.0008536	0.03684	NASH
ENSG00000143226	FCGR2A	0.325	3.398	0.0008521	0.03684	NASH
ENSG00000230435	AC004160.4	-0.354	-3.399	0.0008511	0.03684	NASH
ENSG00000063046	EIF4B	-0.116	-3.395	0.0008616	0.03696	NASH
ENSG00000139182	CLSTN3	0.201	3.395	0.0008613	0.03696	NASH
ENSG00000267100	ILF3-AS1	-0.154	-3.395	0.0008606	0.03696	NASH
ENSG00000099849	RASSF7	0.287	3.39	0.0008768	0.03739	NASH
ENSG00000231856	RP11-327P2.5	-0.217	-3.39	0.0008768	0.03739	NASH
ENSG00000070159	PTPN3	-0.24	-3.387	0.0008847	0.03765	NASH
ENSG00000272092	RP11-350N15.5	-0.295	-3.385	0.0008916	0.03787	NASH
ENSG00000152492	CCDC50	-0.123	-3.382	0.0009006	0.03818	NASH
ENSG00000011007	TCEB3	-0.104	-3.381	0.0009036	0.03823	NASH
ENSG00000074054	CLASP1	-0.099	-3.379	0.0009111	0.03847	NASH
ENSG00000099960	SLC7A4	0.383	3.376	0.0009184	0.0387	NASH
ENSG00000125875	TBC1D20	-0.082	-3.374	0.0009247	0.03882	NASH
ENSG00000225720	RP4-742C19.12	0.528	3.375	0.0009234	0.03882	NASH
ENSG00000044574	HSPA5	0.156	3.373	0.0009274	0.03885	NASH
ENSG00000198929	NOS1AP	-0.344	-3.372	0.0009335	0.03903	NASH
ENSG00000008256	CYTH3	-0.124	-3.368	0.0009444	0.03918	NASH
ENSG00000015475	BID	0.153	3.368	0.0009441	0.03918	NASH
ENSG00000134398	ERN2	0.406	3.369	0.0009418	0.03918	NASH
ENSG00000137076	TLN1	-0.135	-3.369	0.0009409	0.03918	NASH
ENSG00000142230	SAE1	-0.082	-3.367	0.0009484	0.03927	NASH
ENSG00000157764	BRAF	-0.121	-3.365	0.000954	0.03943	NASH
ENSG00000077616	NAALAD2	-0.256	-3.36	0.0009695	0.03996	NASH
ENSG00000111319	SCNN1A	0.233	3.358	0.0009768	0.03996	NASH
ENSG00000169594	BNC1	1.061	3.359	0.0009733	0.03996	NASH
ENSG00000181191	PJA1	-0.127	-3.358	0.0009776	0.03996	NASH
ENSG00000183715	OPCML	-0.814	-3.358	0.0009781	0.03996	NASH
ENSG00000225511	LINC00475	0.421	3.359	0.0009747	0.03996	NASH
ENSG00000272180	RP11-481J13.1	-0.351	-3.357	0.0009816	0.04002	NASH
ENSG00000124203	ZNF831	0.382	3.355	0.0009871	0.0401	NASH
ENSG00000138073	PREB	0.128	3.355	0.000986	0.0401	NASH
ENSG00000162735	PEX19	-0.157	-3.353	0.0009941	0.04031	NASH
ENSG00000133243	BTBD2	-0.11	-3.35	0.001003	0.0406	NASH
ENSG00000163159	VPS72	-0.105	-3.347	0.001015	0.041	NASH
ENSG00000086730	LAT2	0.21	3.344	0.001024	0.04117	NASH
ENSG00000104953	TLE6	0.324	3.343	0.001028	0.04117	NASH
ENSG00000120254	MTHFD1L	0.252	3.343	0.001026	0.04117	NASH
ENSG00000130725	UBE2M	-0.107	-3.343	0.001029	0.04117	NASH
ENSG00000168887	C2orf68	-0.079	-3.343	0.001028	0.04117	NASH
ENSG00000180806	HOXC9	-0.327	-3.342	0.001031	0.04117	NASH
ENSG00000174145	KIAA1239	-0.928	-3.34	0.001037	0.04135	NASH
ENSG00000096070	BRPF3	-0.145	-3.339	0.001044	0.04138	NASH
ENSG00000138685	FGF2	-0.263	-3.339	0.001042	0.04138	NASH
ENSG00000152969	JAKMIP1	0.529	3.339	0.001043	0.04138	NASH
ENSG00000077157	PPP1R12B	-0.203	-3.337	0.001048	0.04142	NASH
ENSG00000092201	SUPT16H	-0.08	-3.335	0.001057	0.04142	NASH
ENSG00000101220	C20orf27	-0.152	-3.336	0.001052	0.04142	NASH
ENSG00000101336	HCK	0.258	3.335	0.001055	0.04142	NASH
ENSG00000163803	PLB1	0.259	3.336	0.001054	0.04142	NASH
ENSG00000169439	SDC2	-0.165	-3.336	0.001052	0.04142	NASH
ENSG00000129250	KIF1C	-0.158	-3.332	0.001067	0.04176	NASH
ENSG00000119139	TJP2	-0.199	-3.331	0.001069	0.04176	NASH
ENSG00000090447	TFAP4	-0.125	-3.329	0.001077	0.04193	NASH
ENSG00000115165	CYTIP	0.281	3.329	0.001076	0.04193	NASH
ENSG00000204385	SLC44A4	0.47	3.328	0.00108	0.04195	NASH
ENSG00000092421	SEMA6A	-0.165	-3.325	0.001093	0.04202	NASH
ENSG00000106244	PDAP1	-0.079	-3.325	0.001093	0.04202	NASH
ENSG00000127955	GNAI1	-0.225	-3.325	0.001092	0.04202	NASH
ENSG00000180011	ZADH2	-0.092	-3.327	0.001085	0.04202	NASH
ENSG00000183747	ACSM2A	-0.629	-3.325	0.001091	0.04202	NASH
ENSG00000185236	RAB11B	-0.102	-3.325	0.001093	0.04202	NASH
ENSG00000174903	RAB1B	-0.1	-3.323	0.001098	0.04214	NASH
ENSG00000104964	AES	-0.117	-3.322	0.001103	0.04225	NASH
ENSG00000068383	INPP5A	-0.132	-3.319	0.001116	0.04244	NASH
ENSG00000138964	PARVG	0.322	3.319	0.001115	0.04244	NASH
ENSG00000141298	SSH2	-0.142	-3.319	0.001116	0.04244	NASH
ENSG00000143333	RGS16	0.352	3.319	0.001113	0.04244	NASH
ENSG00000158714	SLAMF8	0.418	3.318	0.001118	0.04245	NASH
ENSG00000095203	EPB41L4B	-0.253	-3.316	0.001124	0.0425	NASH
ENSG00000117877	CD3EAP	0.153	3.316	0.001124	0.0425	NASH
ENSG00000164877	MICALL2	0.209	3.316	0.001126	0.0425	NASH
ENSG00000111424	VDR	0.342	3.314	0.001135	0.04279	NASH
ENSG00000179163	FUCA1	0.22	3.312	0.001142	0.04295	NASH
ENSG00000137509	PRCP	0.093	3.311	0.001145	0.04302	NASH
ENSG00000177406	RP11-218M22.1	-0.184	-3.31	0.001149	0.04307	NASH
ENSG00000053524	MCF2L2	0.44	3.309	0.001154	0.0431	NASH
ENSG00000124313	IQSEC2	-0.097	-3.307	0.001159	0.0431	NASH
ENSG00000136842	TMOD1	-0.268	-3.308	0.001157	0.0431	NASH
ENSG00000160791	CCR5	0.413	3.307	0.00116	0.0431	NASH
ENSG00000172379	ARNT2	0.364	3.307	0.001162	0.0431	NASH
ENSG00000182362	YBEY	0.239	3.307	0.001158	0.0431	NASH
ENSG00000125966	MMP24	0.309	3.305	0.001169	0.04327	NASH
ENSG00000228594	C1orf233	0.294	3.304	0.00117	0.04327	NASH
ENSG00000189221	MAOA	-0.208	-3.302	0.001178	0.0435	NASH
ENSG00000141576	RNF157	-0.316	-3.301	0.001185	0.04358	NASH
ENSG00000154493	C10orf90	0.343	3.301	0.001185	0.04358	NASH
ENSG00000007314	SCN4A	-0.248	-3.295	0.001206	0.04414	NASH
ENSG00000099985	OSM	0.576	3.296	0.001205	0.04414	NASH
ENSG00000273117	AC144652.1	-0.278	-3.295	0.001206	0.04414	NASH
ENSG00000174282	ZBTB4	-0.129	-3.29	0.001226	0.0448	NASH
ENSG00000161944	ASGR2	0.352	3.289	0.001233	0.04498	NASH
ENSG00000137285	TUBB2B	0.378	3.283	0.001255	0.04551	NASH
ENSG00000222009	BTBD19	0.169	3.284	0.001254	0.04551	NASH
ENSG00000248049	UBA6-AS1	0.102	3.283	0.001256	0.04551	NASH
ENSG00000254815	RP11-496I9.1	0.45	3.284	0.001251	0.04551	NASH
ENSG00000135838	NPL	0.335	3.282	0.001262	0.04555	NASH
ENSG00000158516	CPA2	0.37	3.281	0.001266	0.04555	NASH
ENSG00000166311	SMPD1	0.101	3.281	0.001265	0.04555	NASH
ENSG00000166920	C15orf48	0.54	3.281	0.001266	0.04555	NASH
ENSG00000166716	ZNF592	-0.116	-3.279	0.001272	0.0457	NASH
ENSG00000008226	DLEC1	0.375	3.277	0.001281	0.04584	NASH
ENSG00000163071	SPATA18	0.291	3.277	0.001283	0.04584	NASH
ENSG00000184811	TUSC5	-0.211	-3.278	0.001279	0.04584	NASH
ENSG00000169957	ZNF768	-0.093	-3.275	0.001289	0.04598	NASH
ENSG00000121380	BCL2L14	0.544	3.275	0.001293	0.04605	NASH
ENSG00000136048	DRAM1	0.165	3.274	0.001295	0.04605	NASH
ENSG00000119138	KLF9	-0.242	-3.273	0.001297	0.04606	NASH
ENSG00000125817	CENPB	-0.104	-3.272	0.001304	0.04622	NASH
ENSG00000101040	ZMYND8	-0.138	-3.27	0.001312	0.04641	NASH
ENSG00000181458	TMEM45A	0.207	3.268	0.001322	0.04661	NASH
ENSG00000183549	ACSM5	-0.258	-3.268	0.001322	0.04661	NASH
ENSG00000131669	NINJ1	0.184	3.267	0.001324	0.04664	NASH
ENSG00000062716	VMP1	0.144	3.265	0.001332	0.04667	NASH
ENSG00000140451	PIF1	0.28	3.266	0.001331	0.04667	NASH
ENSG00000121671	CRY2	-0.175	-3.264	0.001337	0.04676	NASH
ENSG00000002933	TMEM176A	0.262	3.263	0.001342	0.04686	NASH
ENSG00000088247	KHSRP	-0.102	-3.263	0.001344	0.04686	NASH
ENSG00000012223	LTF	0.43	3.259	0.00136	0.04696	NASH
ENSG00000065600	TMEM206	0.255	3.26	0.001358	0.04696	NASH
ENSG00000088256	GNA11	-0.093	-3.253	0.001389	0.04696	NASH
ENSG00000101425	BPI	0.562	3.259	0.001363	0.04696	NASH
ENSG00000111341	MGP	0.299	3.261	0.001351	0.04696	NASH
ENSG00000116350	SRSF4	-0.075	-3.256	0.001377	0.04696	NASH
ENSG00000129422	MTUS1	-0.159	-3.253	0.001387	0.04696	NASH
ENSG00000131941	RHPN2	0.367	3.253	0.001387	0.04696	NASH
ENSG00000135931	ARMC9	0.233	3.258	0.001367	0.04696	NASH
ENSG00000140379	BCL2A1	0.529	3.256	0.001375	0.04696	NASH
ENSG00000141526	SLC16A3	0.325	3.253	0.001388	0.04696	NASH
ENSG00000142784	WDTC1	-0.114	-3.255	0.001377	0.04696	NASH
ENSG00000156127	BATF	0.288	3.258	0.001364	0.04696	NASH
ENSG00000172059	KLF11	-0.157	-3.257	0.001372	0.04696	NASH
ENSG00000175130	MARCKSL1	0.222	3.257	0.001369	0.04696	NASH
ENSG00000177675	CD163L1	0.284	3.254	0.001383	0.04696	NASH
ENSG00000183773	AIFM3	0.282	3.259	0.001359	0.04696	NASH
ENSG00000184117	NIPSNAP1	0.136	3.252	0.001391	0.04696	NASH
ENSG00000198624	CCDC69	-0.183	-3.259	0.001359	0.04696	NASH
ENSG00000265743	RP11-848P1.3	0.292	3.256	0.001376	0.04696	NASH
ENSG00000100320	RBFOX2	-0.107	-3.25	0.001402	0.04719	NASH
ENSG00000142252	GEMIN7	0.13	3.25	0.001402	0.04719	NASH
ENSG00000174292	TNK1	0.233	3.249	0.001405	0.04721	NASH
ENSG00000103546	SLC6A2	-0.316	-3.248	0.001411	0.04725	NASH
ENSG00000164236	ANKRD33B	-0.412	-3.248	0.001413	0.04725	NASH
ENSG00000170561	IRX2	-0.36	-3.248	0.00141	0.04725	NASH
ENSG00000137692	DCUN1D5	0.129	3.245	0.001424	0.04757	NASH
ENSG00000176974	SHMT1	-0.21	-3.244	0.001429	0.04767	NASH
ENSG00000243646	IL10RB	0.104	3.242	0.00144	0.04793	NASH
ENSG00000161649	CD300LG	-0.218	-3.241	0.001444	0.04801	NASH
ENSG00000139910	NOVA1	-0.287	-3.239	0.001455	0.04828	NASH
ENSG00000139572	GPR84	0.605	3.237	0.001463	0.04844	NASH
ENSG00000259953	RP11-4O1.2	0.234	3.237	0.001464	0.04844	NASH
ENSG00000106804	C5	-0.175	-3.236	0.001466	0.04844	NASH
ENSG00000135924	DNAJB2	-0.086	-3.235	0.001471	0.04845	NASH
ENSG00000167182	SP2	-0.104	-3.236	0.00147	0.04845	NASH
ENSG00000002746	HECW1	0.454	3.232	0.001488	0.04862	NASH
ENSG00000111879	FAM184A	-0.208	-3.233	0.001482	0.04862	NASH
ENSG00000138829	FBN2	0.686	3.233	0.001484	0.04862	NASH
ENSG00000148498	PARD3	-0.123	-3.232	0.00149	0.04862	NASH
ENSG00000149489	ROM1	-0.188	-3.232	0.00149	0.04862	NASH
ENSG00000169031	COL4A3	0.605	3.232	0.00149	0.04862	NASH
ENSG00000133884	DPF2	-0.082	-3.228	0.001505	0.04897	NASH
ENSG00000253187	HOXA-AS4	-0.433	-3.229	0.001504	0.04897	NASH
ENSG00000119655	NPC2	0.199	3.227	0.001511	0.04907	NASH
ENSG00000124787	RPP40	0.181	3.227	0.001514	0.04911	NASH
ENSG00000260896	RP11-314O13.1	0.632	3.223	0.00153	0.04955	NASH
ENSG00000162493	PDPN	0.458	3.221	0.001542	0.04972	NASH
ENSG00000164442	CITED2	-0.178	-3.221	0.001541	0.04972	NASH
ENSG00000174939	ASPHD1	0.577	3.222	0.001539	0.04972	NASH
ENSG00000107518	ATRNL1	0.585	3.22	0.001549	0.04985	NASH
ENSG00000010803	SCMH1	-0.116	-3.217	0.001562	0.04994	NASH
ENSG00000099204	ABLIM1	-0.123	-3.214	0.001577	0.04994	NASH
ENSG00000118855	MFSD1	0.184	3.219	0.001555	0.04994	NASH
ENSG00000135094	SDS	0.643	3.216	0.001569	0.04994	NASH
ENSG00000136943	CTSV	0.454	3.215	0.001571	0.04994	NASH
ENSG00000140538	NTRK3	-0.527	-3.215	0.001575	0.04994	NASH
ENSG00000159387	IRX6	-0.285	-3.215	0.001572	0.04994	NASH
ENSG00000171860	C3AR1	0.321	3.216	0.001567	0.04994	NASH
ENSG00000178772	CPN2	0.733	3.215	0.001572	0.04994	NASH
ENSG00000196465	MYL6B	0.141	3.216	0.001566	0.04994	NASH
Ensembl ID	Ensembl ID of DE gene from the KOBS cohort adipose NAFLD DE analysis.
Gene	Gene symbol of DE gene.
logFC	Log fold-change in adipose expression between individuals with NAFLD (measured by steatosis, fibrosis, or NASH) and those with healthy livers. Genes with logFC<0 are downregulated in individuals with NAFLD, and those with logFC>0 are upregulated in individuals with NAFLD.
T-statistic	T-statistic computed from limma-voom DE pipeline for differences in adipose expression between individuals with NAFLD and healthy livers.
P-value	P-value for differences in adipose expression between individuals with NAFLD and healthy livers.
Adj. p-value	P-value adjusted for multiple testing using Benjamini-Hochberg procedure. Significant DE genes are defined as those with Adj. p-value<0.05.
DE phenotype [Steatosis, Fibrosis, or NASH]	Phenotype for which the gene was differentially expressed.
