# Supplementary material for: Cross-tissue omics analysis discovers ten adipose genes encoding secreted proteins in obesity-related non-alcoholic fatty liver disease
Source: eBioMedicine. 2023 May 22;92:104620. doi: 10.1016/j.ebiom.2023.104620 (PMC10277924; doi:10.1016/j.ebiom.2023.104620)
Supplement: Supplementary Table S9 [file mmc9.xlsx]

## Sheet: supplement_table_kobsde_liver
Supplementary Table 9: Differential expression (DE) statistics from liver gene expression of individuals with NAFLD and healthy livers in the KOBS cohort (for descriptions of the columns, please see the table footnote; only genes passing Adj. p-value<0.05 are shown).
Ensembl ID	Gene	logFC	T-statistic	P-value	Adj. p-value	DE phenotype [Steatosis, Fibrosis, or NASH]
ENSG00000083857	FAT1	0.55	8.199	1.45e-14	3.263e-10	Steatosis
ENSG00000143499	SMYD2	0.188	7.495	1.257e-12	1.414e-08	Steatosis
ENSG00000258460	RP11-168L7.1	-0.81	-7.313	3.849e-12	2.887e-08	Steatosis
ENSG00000105852	PON3	-0.334	-7.144	1.071e-11	5.454e-08	Steatosis
ENSG00000177138	FAM9B	-0.838	-7.123	1.212e-11	5.454e-08	Steatosis
ENSG00000099284	H2AFY2	0.507	7.047	1.907e-11	7.151e-08	Steatosis
ENSG00000172667	ZMAT3	0.445	6.937	3.669e-11	1.045e-07	Steatosis
ENSG00000237160	AC004022.7	-0.496	-6.926	3.911e-11	1.045e-07	Steatosis
ENSG00000233695	GAS6-AS1	0.73	6.915	4.179e-11	1.045e-07	Steatosis
ENSG00000258498	DIO3OS	-0.739	-6.836	6.629e-11	1.492e-07	Steatosis
ENSG00000138741	TRPC3	-0.694	-6.77	9.759e-11	1.888e-07	Steatosis
ENSG00000153250	RBMS1	-0.263	-6.764	1.007e-10	1.888e-07	Steatosis
ENSG00000008517	IL32	0.779	6.75	1.093e-10	1.891e-07	Steatosis
ENSG00000244128	LINC01322	-0.977	-6.679	1.649e-10	2.65e-07	Steatosis
ENSG00000115129	TP53I3	0.649	6.662	1.814e-10	2.722e-07	Steatosis
ENSG00000154309	DISP1	-0.229	-6.579	2.924e-10	4.112e-07	Steatosis
ENSG00000162065	TBC1D24	0.213	6.534	3.78e-10	4.828e-07	Steatosis
ENSG00000147065	MSN	0.281	6.529	3.876e-10	4.828e-07	Steatosis
ENSG00000146535	GNA12	0.216	6.517	4.16e-10	4.828e-07	Steatosis
ENSG00000240935	PLGLA	-0.27	-6.511	4.291e-10	4.828e-07	Steatosis
ENSG00000183230	CTNNA3	-0.534	-6.481	5.106e-10	5.471e-07	Steatosis
ENSG00000196177	ACADSB	-0.319	-6.452	6.013e-10	6.15e-07	Steatosis
ENSG00000153560	UBP1	0.13	6.432	6.713e-10	6.315e-07	Steatosis
ENSG00000166321	NUDT13	-0.303	-6.432	6.736e-10	6.315e-07	Steatosis
ENSG00000158186	MRAS	0.377	6.401	8.006e-10	7.205e-07	Steatosis
ENSG00000081026	MAGI3	-0.164	-6.385	8.723e-10	7.316e-07	Steatosis
ENSG00000166582	CENPV	-0.283	-6.384	8.779e-10	7.316e-07	Steatosis
ENSG00000172943	PHF8	-0.27	-6.355	1.033e-09	8.301e-07	Steatosis
ENSG00000059588	TARBP1	0.193	6.345	1.094e-09	8.489e-07	Steatosis
ENSG00000162897	FCAMR	0.889	6.323	1.235e-09	9.26e-07	Steatosis
ENSG00000164111	ANXA5	0.307	6.305	1.361e-09	9.879e-07	Steatosis
ENSG00000164309	CMYA5	-0.502	-6.295	1.439e-09	1.012e-06	Steatosis
ENSG00000008311	AASS	-0.433	-6.273	1.627e-09	1.082e-06	Steatosis
ENSG00000147255	IGSF1	0.437	6.272	1.635e-09	1.082e-06	Steatosis
ENSG00000139445	FOXN4	1.542	6.252	1.833e-09	1.178e-06	Steatosis
ENSG00000003987	MTMR7	-0.624	-6.222	2.153e-09	1.345e-06	Steatosis
ENSG00000248709	CTC-505O3.2	-0.373	-6.19	2.563e-09	1.53e-06	Steatosis
ENSG00000114698	PLSCR4	-0.235	-6.189	2.585e-09	1.53e-06	Steatosis
ENSG00000122884	P4HA1	-0.681	-6.178	2.738e-09	1.53e-06	Steatosis
ENSG00000139344	AMDHD1	-0.423	-6.177	2.767e-09	1.53e-06	Steatosis
ENSG00000174307	PHLDA3	0.526	6.175	2.787e-09	1.53e-06	Steatosis
ENSG00000165152	TMEM246	0.351	6.17	2.869e-09	1.537e-06	Steatosis
ENSG00000229017	LINC01277	-0.406	-6.163	2.981e-09	1.56e-06	Steatosis
ENSG00000139269	INHBE	0.491	6.156	3.086e-09	1.578e-06	Steatosis
ENSG00000113119	TMCO6	-0.303	-6.124	3.69e-09	1.845e-06	Steatosis
ENSG00000198947	DMD	-0.16	-6.102	4.161e-09	2.035e-06	Steatosis
ENSG00000130762	ARHGEF16	0.391	6.094	4.333e-09	2.061e-06	Steatosis
ENSG00000257940	RP11-248E9.6	0.991	6.091	4.397e-09	2.061e-06	Steatosis
ENSG00000091409	ITGA6	0.325	6.081	4.655e-09	2.138e-06	Steatosis
ENSG00000135052	GOLM1	0.516	6.07	4.925e-09	2.205e-06	Steatosis
ENSG00000099139	PCSK5	0.408	6.068	4.998e-09	2.205e-06	Steatosis
ENSG00000159256	MORC3	-0.163	-6.052	5.443e-09	2.331e-06	Steatosis
ENSG00000108176	DNAJC12	-0.307	-6.05	5.491e-09	2.331e-06	Steatosis
ENSG00000041515	MYO16	-0.299	-6.035	5.972e-09	2.489e-06	Steatosis
ENSG00000105607	GCDH	-0.332	-6.025	6.293e-09	2.574e-06	Steatosis
ENSG00000109103	UNC119	0.307	6.011	6.764e-09	2.717e-06	Steatosis
ENSG00000175203	DCTN2	0.127	6.008	6.883e-09	2.717e-06	Steatosis
ENSG00000163644	PPM1K	-0.32	-6.002	7.123e-09	2.763e-06	Steatosis
ENSG00000171017	LRRC8E	0.371	5.978	8.109e-09	3.093e-06	Steatosis
ENSG00000030419	IKZF2	0.242	5.973	8.299e-09	3.112e-06	Steatosis
ENSG00000003989	SLC7A2	-0.35	-5.964	8.707e-09	3.211e-06	Steatosis
ENSG00000260293	RP11-715J22.6	0.326	5.951	9.34e-09	3.39e-06	Steatosis
ENSG00000116661	FBXO2	0.49	5.931	1.037e-08	3.705e-06	Steatosis
ENSG00000133731	IMPA1	-0.199	-5.905	1.195e-08	4.2e-06	Steatosis
ENSG00000198815	FOXJ3	-0.112	-5.889	1.297e-08	4.488e-06	Steatosis
ENSG00000165704	HPRT1	-0.28	-5.886	1.32e-08	4.499e-06	Steatosis
ENSG00000117602	RCAN3	0.296	5.876	1.392e-08	4.612e-06	Steatosis
ENSG00000084110	HAL	-0.516	-5.876	1.394e-08	4.612e-06	Steatosis
ENSG00000213700	RPL17P50	-0.778	-5.866	1.466e-08	4.774e-06	Steatosis
ENSG00000258819	RP11-7F17.3	-0.596	-5.863	1.491e-08	4.774e-06	Steatosis
ENSG00000154262	ABCA6	-0.202	-5.861	1.507e-08	4.774e-06	Steatosis
ENSG00000119729	RHOQ	0.243	5.853	1.566e-08	4.893e-06	Steatosis
ENSG00000257322	RP11-511B23.2	-0.598	-5.851	1.588e-08	4.895e-06	Steatosis
ENSG00000119383	PTPA	0.176	5.842	1.665e-08	5.062e-06	Steatosis
ENSG00000162522	KIAA1522	0.195	5.833	1.745e-08	5.236e-06	Steatosis
ENSG00000196743	GM2A	0.183	5.81	1.972e-08	5.838e-06	Steatosis
ENSG00000168502	MTCL1	0.296	5.8	2.071e-08	6.051e-06	Steatosis
ENSG00000114999	TTL	0.171	5.796	2.122e-08	6.121e-06	Steatosis
ENSG00000198208	RPS6KL1	0.554	5.79	2.185e-08	6.222e-06	Steatosis
ENSG00000183087	GAS6	0.326	5.785	2.244e-08	6.245e-06	Steatosis
ENSG00000159840	ZYX	0.26	5.784	2.248e-08	6.245e-06	Steatosis
ENSG00000166819	PLIN1	0.455	5.772	2.401e-08	6.589e-06	Steatosis
ENSG00000119042	SATB2	0.273	5.769	2.437e-08	6.606e-06	Steatosis
ENSG00000218336	TENM3	-0.615	-5.758	2.587e-08	6.93e-06	Steatosis
ENSG00000139946	PELI2	-0.288	-5.75	2.689e-08	7.023e-06	Steatosis
ENSG00000084453	SLCO1A2	-1.345	-5.748	2.712e-08	7.023e-06	Steatosis
ENSG00000154080	CHST9	0.463	5.748	2.715e-08	7.023e-06	Steatosis
ENSG00000228526	MIR34AHG	0.486	5.745	2.761e-08	7.058e-06	Steatosis
ENSG00000183049	CAMK1D	0.279	5.74	2.839e-08	7.176e-06	Steatosis
ENSG00000047849	MAP4	0.169	5.729	3.004e-08	7.509e-06	Steatosis
ENSG00000177485	ZBTB33	0.233	5.722	3.116e-08	7.705e-06	Steatosis
ENSG00000166971	AKTIP	0.155	5.716	3.204e-08	7.812e-06	Steatosis
ENSG00000138646	HERC5	-0.317	-5.715	3.229e-08	7.812e-06	Steatosis
ENSG00000243135	UGT1A3	-0.398	-5.71	3.312e-08	7.86e-06	Steatosis
ENSG00000129474	AJUBA	0.388	5.71	3.318e-08	7.86e-06	Steatosis
ENSG00000176890	TYMS	0.687	5.687	3.738e-08	8.694e-06	Steatosis
ENSG00000151224	MAT1A	-0.231	-5.686	3.748e-08	8.694e-06	Steatosis
ENSG00000252334	RNU6-1337P	-0.759	-5.657	4.341e-08	9.967e-06	Steatosis
ENSG00000231731	AC010976.2	-0.381	-5.655	4.403e-08	1.001e-05	Steatosis
ENSG00000113648	H2AFY	0.121	5.641	4.734e-08	1.065e-05	Steatosis
ENSG00000171132	PRKCE	0.505	5.629	5.023e-08	1.119e-05	Steatosis
ENSG00000122574	WIPF3	0.689	5.618	5.326e-08	1.175e-05	Steatosis
ENSG00000163069	SGCB	0.312	5.605	5.673e-08	1.239e-05	Steatosis
ENSG00000219607	PPP1R3G	-0.626	-5.593	6.031e-08	1.305e-05	Steatosis
ENSG00000114739	ACVR2B	-0.204	-5.585	6.302e-08	1.351e-05	Steatosis
ENSG00000096717	SIRT1	-0.199	-5.548	7.579e-08	1.609e-05	Steatosis
ENSG00000101230	ISM1	0.563	5.546	7.684e-08	1.616e-05	Steatosis
ENSG00000238045	AC009133.12	0.448	5.541	7.875e-08	1.641e-05	Steatosis
ENSG00000124713	GNMT	-0.496	-5.536	8.078e-08	1.667e-05	Steatosis
ENSG00000088387	DOCK9	0.142	5.503	9.515e-08	1.935e-05	Steatosis
ENSG00000127831	VIL1	-0.682	-5.502	9.559e-08	1.935e-05	Steatosis
ENSG00000129422	MTUS1	-0.179	-5.501	9.634e-08	1.935e-05	Steatosis
ENSG00000171408	PDE7B	-0.297	-5.489	1.024e-07	2.038e-05	Steatosis
ENSG00000059573	ALDH18A1	0.283	5.482	1.061e-07	2.077e-05	Steatosis
ENSG00000165972	CCDC38	-0.445	-5.482	1.062e-07	2.077e-05	Steatosis
ENSG00000117676	RPS6KA1	0.315	5.477	1.088e-07	2.11e-05	Steatosis
ENSG00000108381	ASPA	-0.337	-5.474	1.103e-07	2.122e-05	Steatosis
ENSG00000107957	SH3PXD2A	-0.371	-5.461	1.18e-07	2.249e-05	Steatosis
ENSG00000156218	ADAMTSL3	-0.172	-5.456	1.206e-07	2.279e-05	Steatosis
ENSG00000141027	NCOR1	-0.106	-5.449	1.251e-07	2.345e-05	Steatosis
ENSG00000157693	TMEM268	0.204	5.443	1.29e-07	2.398e-05	Steatosis
ENSG00000119950	MXI1	-0.188	-5.434	1.346e-07	2.482e-05	Steatosis
ENSG00000127914	AKAP9	-0.131	-5.429	1.381e-07	2.525e-05	Steatosis
ENSG00000124762	CDKN1A	0.49	5.427	1.396e-07	2.525e-05	Steatosis
ENSG00000112394	SLC16A10	-0.274	-5.425	1.407e-07	2.525e-05	Steatosis
ENSG00000188549	C15orf52	0.346	5.424	1.414e-07	2.525e-05	Steatosis
ENSG00000170421	KRT8	0.275	5.411	1.514e-07	2.682e-05	Steatosis
ENSG00000081913	PHLPP1	-0.17	-5.403	1.574e-07	2.766e-05	Steatosis
ENSG00000246022	ALDH1L1-AS2	-0.437	-5.384	1.73e-07	3.017e-05	Steatosis
ENSG00000123066	MED13L	-0.09	-5.361	1.935e-07	3.348e-05	Steatosis
ENSG00000154122	ANKH	0.151	5.355	1.998e-07	3.412e-05	Steatosis
ENSG00000131781	FMO5	-0.237	-5.354	2.002e-07	3.412e-05	Steatosis
ENSG00000198793	MTOR	0.136	5.341	2.137e-07	3.615e-05	Steatosis
ENSG00000143061	IGSF3	0.438	5.339	2.159e-07	3.624e-05	Steatosis
ENSG00000060656	PTPRU	0.303	5.337	2.177e-07	3.628e-05	Steatosis
ENSG00000119771	KLHL29	0.496	5.333	2.219e-07	3.672e-05	Steatosis
ENSG00000147044	CASK	0.131	5.328	2.282e-07	3.748e-05	Steatosis
ENSG00000068305	MEF2A	-0.097	-5.325	2.307e-07	3.762e-05	Steatosis
ENSG00000226742	HSBP1L1	-0.164	-5.324	2.328e-07	3.768e-05	Steatosis
ENSG00000138744	NAAA	-0.187	-5.316	2.413e-07	3.851e-05	Steatosis
ENSG00000159720	ATP6V0D1	0.177	5.315	2.424e-07	3.851e-05	Steatosis
ENSG00000179023	KLHDC7A	0.395	5.315	2.43e-07	3.851e-05	Steatosis
ENSG00000125354	44810	0.183	5.306	2.544e-07	3.982e-05	Steatosis
ENSG00000261120	RP11-62H20.1	0.65	5.305	2.548e-07	3.982e-05	Steatosis
ENSG00000053747	LAMA3	0.421	5.301	2.606e-07	4.044e-05	Steatosis
ENSG00000166123	GPT2	-0.369	-5.296	2.67e-07	4.115e-05	Steatosis
ENSG00000175189	INHBC	0.219	5.293	2.711e-07	4.149e-05	Steatosis
ENSG00000175336	APOF	-0.291	-5.291	2.731e-07	4.153e-05	Steatosis
ENSG00000168772	CXXC4	-0.338	-5.289	2.764e-07	4.173e-05	Steatosis
ENSG00000008294	SPAG9	-0.114	-5.28	2.883e-07	4.324e-05	Steatosis
ENSG00000205981	DNAJC19	-0.159	-5.277	2.932e-07	4.341e-05	Steatosis
ENSG00000113645	WWC1	0.264	5.276	2.942e-07	4.341e-05	Steatosis
ENSG00000237076	RP5-836J3.1	-0.658	-5.275	2.952e-07	4.341e-05	Steatosis
ENSG00000185267	CDNF	-0.211	-5.266	3.081e-07	4.502e-05	Steatosis
ENSG00000109381	ELF2	-0.091	-5.265	3.102e-07	4.502e-05	Steatosis
ENSG00000139291	TMEM19	0.246	5.261	3.16e-07	4.558e-05	Steatosis
ENSG00000078687	TNRC6C	-0.164	-5.254	3.279e-07	4.691e-05	Steatosis
ENSG00000072736	NFATC3	-0.122	-5.252	3.3e-07	4.691e-05	Steatosis
ENSG00000162882	HAAO	-0.222	-5.251	3.315e-07	4.691e-05	Steatosis
ENSG00000164924	YWHAZ	0.125	5.244	3.443e-07	4.842e-05	Steatosis
ENSG00000114861	FOXP1	-0.162	-5.233	3.63e-07	5.043e-05	Steatosis
ENSG00000143257	NR1I3	-0.217	-5.233	3.631e-07	5.043e-05	Steatosis
ENSG00000153086	ACMSD	-0.225	-5.231	3.656e-07	5.046e-05	Steatosis
ENSG00000149573	MPZL2	0.228	5.224	3.78e-07	5.168e-05	Steatosis
ENSG00000261150	EPPK1	0.687	5.224	3.79e-07	5.168e-05	Steatosis
ENSG00000081377	CDC14B	-0.157	-5.216	3.932e-07	5.33e-05	Steatosis
ENSG00000109819	PPARGC1A	-0.385	-5.213	4.003e-07	5.393e-05	Steatosis
ENSG00000136830	FAM129B	0.239	5.21	4.057e-07	5.428e-05	Steatosis
ENSG00000184545	DUSP8	0.871	5.209	4.077e-07	5.428e-05	Steatosis
ENSG00000269386	RAB11B-AS1	-0.265	-5.207	4.114e-07	5.431e-05	Steatosis
ENSG00000131323	TRAF3	0.161	5.206	4.127e-07	5.431e-05	Steatosis
ENSG00000197965	MPZL1	0.176	5.201	4.242e-07	5.549e-05	Steatosis
ENSG00000166900	STX3	0.155	5.198	4.303e-07	5.597e-05	Steatosis
ENSG00000164318	EGFLAM	-0.387	-5.195	4.363e-07	5.614e-05	Steatosis
ENSG00000213312	RPL7AP34	-0.276	-5.195	4.366e-07	5.614e-05	Steatosis
ENSG00000073734	ABCB11	-0.296	-5.184	4.591e-07	5.869e-05	Steatosis
ENSG00000163110	PDLIM5	-0.136	-5.181	4.66e-07	5.924e-05	Steatosis
ENSG00000123240	OPTN	0.21	5.179	4.7e-07	5.941e-05	Steatosis
ENSG00000156299	TIAM1	-0.221	-5.178	4.743e-07	5.962e-05	Steatosis
ENSG00000175920	DOK7	0.604	5.169	4.936e-07	6.161e-05	Steatosis
ENSG00000230870	FBXW11P1	-0.313	-5.168	4.956e-07	6.161e-05	Steatosis
ENSG00000152284	TCF7L1	-0.259	-5.166	5.003e-07	6.185e-05	Steatosis
ENSG00000231969	AC144449.1	-0.21	-5.162	5.121e-07	6.247e-05	Steatosis
ENSG00000197535	MYO5A	0.211	5.162	5.122e-07	6.247e-05	Steatosis
ENSG00000188825	LINC00910	-0.221	-5.16	5.156e-07	6.247e-05	Steatosis
ENSG00000106034	CPED1	-0.119	-5.159	5.19e-07	6.247e-05	Steatosis
ENSG00000134851	TMEM165	0.157	5.159	5.192e-07	6.247e-05	Steatosis
ENSG00000003436	TFPI	-0.146	-5.155	5.286e-07	6.309e-05	Steatosis
ENSG00000257210	NACAP3	-0.629	-5.154	5.3e-07	6.309e-05	Steatosis
ENSG00000144476	ACKR3	0.492	5.153	5.35e-07	6.335e-05	Steatosis
ENSG00000100417	PMM1	-0.2	-5.148	5.474e-07	6.448e-05	Steatosis
ENSG00000011347	SYT7	0.538	5.139	5.707e-07	6.66e-05	Steatosis
ENSG00000243069	ARHGEF26-AS1	-0.42	-5.139	5.713e-07	6.66e-05	Steatosis
ENSG00000042493	CAPG	0.475	5.135	5.82e-07	6.75e-05	Steatosis
ENSG00000026103	FAS	0.212	5.132	5.912e-07	6.822e-05	Steatosis
ENSG00000176912	TYMSOS	0.76	5.129	5.98e-07	6.865e-05	Steatosis
ENSG00000261438	RP11-399O19.9	0.305	5.124	6.132e-07	6.984e-05	Steatosis
ENSG00000175445	LPL	1.093	5.123	6.173e-07	6.984e-05	Steatosis
ENSG00000113721	PDGFRB	0.249	5.122	6.197e-07	6.984e-05	Steatosis
ENSG00000141441	GAREM1	-0.209	-5.121	6.208e-07	6.984e-05	Steatosis
ENSG00000111057	KRT18	0.257	5.102	6.818e-07	7.633e-05	Steatosis
ENSG00000134247	PTGFRN	0.181	5.099	6.902e-07	7.687e-05	Steatosis
ENSG00000124422	USP22	0.11	5.096	7.018e-07	7.778e-05	Steatosis
ENSG00000134769	DTNA	0.655	5.092	7.154e-07	7.891e-05	Steatosis
ENSG00000147416	ATP6V1B2	0.097	5.09	7.231e-07	7.937e-05	Steatosis
ENSG00000059769	DNAJC25	-0.179	-5.081	7.515e-07	8.188e-05	Steatosis
ENSG00000095970	TREM2	1.028	5.08	7.569e-07	8.188e-05	Steatosis
ENSG00000131979	GCH1	-0.21	-5.078	7.633e-07	8.188e-05	Steatosis
ENSG00000174171	RP11-23P13.6	0.635	5.077	7.671e-07	8.188e-05	Steatosis
ENSG00000179409	GEMIN4	-0.174	-5.077	7.678e-07	8.188e-05	Steatosis
ENSG00000160746	ANO10	0.163	5.077	7.678e-07	8.188e-05	Steatosis
ENSG00000158806	NPM2	0.516	5.072	7.872e-07	8.333e-05	Steatosis
ENSG00000174327	SLC16A13	0.37	5.071	7.889e-07	8.333e-05	Steatosis
ENSG00000065154	OAT	-0.486	-5.07	7.929e-07	8.336e-05	Steatosis
ENSG00000078747	ITCH	-0.123	-5.068	8.01e-07	8.382e-05	Steatosis
ENSG00000137880	GCHFR	-0.235	-5.063	8.215e-07	8.523e-05	Steatosis
ENSG00000184517	ZFP1	-0.254	-5.062	8.244e-07	8.523e-05	Steatosis
ENSG00000171954	CYP4F22	0.464	5.061	8.291e-07	8.523e-05	Steatosis
ENSG00000253598	SLC10A5	-0.192	-5.061	8.296e-07	8.523e-05	Steatosis
ENSG00000128284	APOL3	0.38	5.059	8.359e-07	8.549e-05	Steatosis
ENSG00000168237	GLYCTK	-0.23	-5.056	8.469e-07	8.622e-05	Steatosis
ENSG00000236341	RP5-1103B4.3	-0.225	-5.053	8.581e-07	8.692e-05	Steatosis
ENSG00000172456	FGGY	-0.156	-5.052	8.627e-07	8.692e-05	Steatosis
ENSG00000180425	C11orf71	-0.166	-5.052	8.653e-07	8.692e-05	Steatosis
ENSG00000132205	EMILIN2	0.388	5.045	8.936e-07	8.936e-05	Steatosis
ENSG00000188177	ZC3H6	-0.163	-5.042	9.06e-07	9.02e-05	Steatosis
ENSG00000259543	CTD-2034I4.1	-0.5	-5.04	9.162e-07	9.068e-05	Steatosis
ENSG00000129244	ATP1B2	-0.385	-5.039	9.189e-07	9.068e-05	Steatosis
ENSG00000103479	RBL2	-0.128	-5.036	9.321e-07	9.158e-05	Steatosis
ENSG00000236437	LINC02151	1.004	5.035	9.374e-07	9.17e-05	Steatosis
ENSG00000132481	TRIM47	0.307	5.034	9.429e-07	9.184e-05	Steatosis
ENSG00000087088	BAX	0.203	5.032	9.503e-07	9.206e-05	Steatosis
ENSG00000110880	CORO1C	0.17	5.031	9.533e-07	9.206e-05	Steatosis
ENSG00000188517	COL25A1	-0.347	-5.027	9.715e-07	9.341e-05	Steatosis
ENSG00000115457	IGFBP2	-0.715	-5.023	9.925e-07	9.482e-05	Steatosis
ENSG00000226015	CCT8P1	-0.33	-5.022	9.946e-07	9.482e-05	Steatosis
ENSG00000229896	RP11-456H18.2	-0.428	-5.016	1.025e-06	9.734e-05	Steatosis
ENSG00000136828	RALGPS1	0.319	5.008	1.063e-06	0.0001005	Steatosis
ENSG00000164687	FABP5	0.71	5.003	1.091e-06	0.0001027	Steatosis
ENSG00000189334	S100A14	0.37	4.992	1.144e-06	0.000107	Steatosis
ENSG00000124523	SIRT5	-0.135	-4.992	1.146e-06	0.000107	Steatosis
ENSG00000119711	ALDH6A1	-0.219	-4.985	1.183e-06	0.00011	Steatosis
ENSG00000120053	GOT1	-0.216	-4.974	1.246e-06	0.0001153	Steatosis
ENSG00000158882	TOMM40L	0.267	4.971	1.268e-06	0.0001167	Steatosis
ENSG00000118785	SPP1	0.685	4.97	1.272e-06	0.0001167	Steatosis
ENSG00000157224	CLDN12	-0.153	-4.969	1.275e-06	0.0001167	Steatosis
ENSG00000060642	PIGV	-0.144	-4.966	1.294e-06	0.0001179	Steatosis
ENSG00000115919	KYNU	-0.152	-4.965	1.301e-06	0.0001181	Steatosis
ENSG00000236283	AC013463.2	-0.27	-4.961	1.328e-06	0.00012	Steatosis
ENSG00000105976	MET	-0.203	-4.959	1.337e-06	0.0001204	Steatosis
ENSG00000086289	EPDR1	0.261	4.958	1.344e-06	0.0001205	Steatosis
ENSG00000179295	PTPN11	0.125	4.947	1.415e-06	0.000126	Steatosis
ENSG00000133316	WDR74	-0.125	-4.947	1.417e-06	0.000126	Steatosis
ENSG00000278945	AP000770.2	0.931	4.946	1.425e-06	0.0001262	Steatosis
ENSG00000135926	TMBIM1	0.157	4.943	1.444e-06	0.0001274	Steatosis
ENSG00000135127	BICDL1	0.47	4.941	1.456e-06	0.0001274	Steatosis
ENSG00000143164	DCAF6	-0.125	-4.941	1.457e-06	0.0001274	Steatosis
ENSG00000171105	INSR	-0.118	-4.94	1.461e-06	0.0001274	Steatosis
ENSG00000198689	SLC9A6	0.125	4.938	1.474e-06	0.0001281	Steatosis
ENSG00000264569	RP13-650J16.1	-0.381	-4.931	1.527e-06	0.0001318	Steatosis
ENSG00000269106	CTD-2619J13.23	-0.481	-4.93	1.529e-06	0.0001318	Steatosis
ENSG00000074276	CDHR2	0.411	4.928	1.548e-06	0.0001329	Steatosis
ENSG00000143341	HMCN1	0.193	4.926	1.563e-06	0.0001337	Steatosis
ENSG00000124839	RAB17	-0.19	-4.923	1.583e-06	0.0001349	Steatosis
ENSG00000168306	ACOX2	-0.171	-4.917	1.628e-06	0.0001382	Steatosis
ENSG00000171988	JMJD1C	-0.153	-4.914	1.653e-06	0.0001398	Steatosis
ENSG00000163053	SLC16A14	0.421	4.912	1.661e-06	0.00014	Steatosis
ENSG00000115392	FANCL	-0.129	-4.908	1.698e-06	0.0001424	Steatosis
ENSG00000116833	NR5A2	-0.122	-4.907	1.702e-06	0.0001424	Steatosis
ENSG00000176595	KBTBD11	-0.285	-4.899	1.766e-06	0.0001472	Steatosis
ENSG00000128245	YWHAH	0.188	4.898	1.777e-06	0.0001475	Steatosis
ENSG00000164251	F2RL1	0.458	4.891	1.832e-06	0.0001515	Steatosis
ENSG00000109618	SEPSECS	-0.129	-4.885	1.885e-06	0.0001554	Steatosis
ENSG00000086712	TXLNG	-0.111	-4.884	1.895e-06	0.0001556	Steatosis
ENSG00000180525	PRR26	-0.267	-4.874	1.982e-06	0.0001622	Steatosis
ENSG00000181026	AEN	0.321	4.871	2.013e-06	0.0001637	Steatosis
ENSG00000147576	ADHFE1	-0.167	-4.871	2.015e-06	0.0001637	Steatosis
ENSG00000248114	AC114812.9	-0.344	-4.862	2.097e-06	0.0001696	Steatosis
ENSG00000114346	ECT2	0.278	4.861	2.107e-06	0.0001696	Steatosis
ENSG00000084652	TXLNA	0.128	4.861	2.11e-06	0.0001696	Steatosis
ENSG00000130707	ASS1	-0.409	-4.858	2.134e-06	0.0001708	Steatosis
ENSG00000175600	SUGCT	-0.133	-4.857	2.149e-06	0.0001715	Steatosis
ENSG00000158286	RNF207	0.189	4.855	2.164e-06	0.0001721	Steatosis
ENSG00000115977	AAK1	0.11	4.853	2.19e-06	0.0001735	Steatosis
ENSG00000261058	RP11-252E2.2	-0.268	-4.851	2.203e-06	0.0001739	Steatosis
ENSG00000143390	RFX5	0.176	4.836	2.359e-06	0.0001856	Steatosis
ENSG00000210107	MT-TQ	-0.7	-4.834	2.389e-06	0.0001873	Steatosis
ENSG00000107551	RASSF4	0.189	4.829	2.444e-06	0.0001909	Steatosis
ENSG00000123453	SARDH	-0.203	-4.822	2.515e-06	0.0001958	Steatosis
ENSG00000101444	AHCY	-0.193	-4.82	2.546e-06	0.0001975	Steatosis
ENSG00000161813	LARP4	-0.114	-4.815	2.603e-06	0.0002013	Steatosis
ENSG00000110756	HPS5	0.359	4.812	2.637e-06	0.0002032	Steatosis
ENSG00000144445	KANSL1L	-0.149	-4.811	2.651e-06	0.0002036	Steatosis
ENSG00000164938	TP53INP1	0.262	4.808	2.684e-06	0.0002054	Steatosis
ENSG00000143337	TOR1AIP1	-0.108	-4.806	2.706e-06	0.0002064	Steatosis
ENSG00000100985	MMP9	0.884	4.797	2.827e-06	0.0002149	Steatosis
ENSG00000225791	TRAM2-AS1	-0.16	-4.788	2.936e-06	0.0002218	Steatosis
ENSG00000138669	PRKG2	-0.536	-4.788	2.937e-06	0.0002218	Steatosis
ENSG00000147010	SH3KBP1	0.155	4.786	2.975e-06	0.0002238	Steatosis
ENSG00000124215	CDH26	-0.361	-4.78	3.05e-06	0.0002287	Steatosis
ENSG00000228445	UGT1A2P	-0.344	-4.775	3.117e-06	0.0002325	Steatosis
ENSG00000170323	FABP4	0.721	4.775	3.123e-06	0.0002325	Steatosis
ENSG00000254028	AC083843.2	-0.349	-4.774	3.132e-06	0.0002325	Steatosis
ENSG00000117479	SLC19A2	-0.253	-4.772	3.16e-06	0.0002338	Steatosis
ENSG00000122970	IFT81	-0.164	-4.763	3.297e-06	0.0002432	Steatosis
ENSG00000112149	CD83	0.35	4.761	3.33e-06	0.0002449	Steatosis
ENSG00000107331	ABCA2	0.182	4.759	3.349e-06	0.0002455	Steatosis
ENSG00000111670	GNPTAB	0.12	4.755	3.424e-06	0.0002502	Steatosis
ENSG00000273061	CDC37L1-AS1	-0.29	-4.751	3.474e-06	0.0002525	Steatosis
ENSG00000104856	RELB	0.312	4.75	3.49e-06	0.0002525	Steatosis
ENSG00000272398	CD24	0.44	4.75	3.491e-06	0.0002525	Steatosis
ENSG00000184743	ATL3	0.143	4.75	3.503e-06	0.0002526	Steatosis
ENSG00000275713	HIST1H2BH	0.42	4.745	3.58e-06	0.0002566	Steatosis
ENSG00000137161	CNPY3	-0.217	-4.745	3.581e-06	0.0002566	Steatosis
ENSG00000085741	WNT11	0.495	4.737	3.712e-06	0.0002642	Steatosis
ENSG00000146414	SHPRH	-0.104	-4.737	3.713e-06	0.0002642	Steatosis
ENSG00000165912	PACSIN3	-0.313	-4.736	3.722e-06	0.0002642	Steatosis
ENSG00000189077	TMEM120A	-0.164	-4.734	3.754e-06	0.0002656	Steatosis
ENSG00000116761	CTH	-0.31	-4.733	3.767e-06	0.0002657	Steatosis
ENSG00000239528	RPS14P8	-0.574	-4.731	3.801e-06	0.0002673	Steatosis
ENSG00000234509	AP000253.1	-0.285	-4.73	3.825e-06	0.0002681	Steatosis
ENSG00000173559	NABP1	0.205	4.729	3.838e-06	0.0002682	Steatosis
ENSG00000065361	ERBB3	-0.165	-4.723	3.948e-06	0.000275	Steatosis
ENSG00000196187	TMEM63A	0.18	4.716	4.069e-06	0.0002825	Steatosis
ENSG00000169242	EFNA1	-0.201	-4.715	4.088e-06	0.000283	Steatosis
ENSG00000118894	EEF2KMT	0.221	4.709	4.207e-06	0.0002902	Steatosis
ENSG00000275413	CTC-529I10.1	-0.326	-4.707	4.248e-06	0.0002902	Steatosis
ENSG00000154217	PITPNC1	0.146	4.707	4.249e-06	0.0002902	Steatosis
ENSG00000279218	RP11-263G22.1	-0.297	-4.707	4.249e-06	0.0002902	Steatosis
ENSG00000181830	SLC35C1	0.349	4.706	4.261e-06	0.0002902	Steatosis
ENSG00000175354	PTPN2	0.106	4.705	4.277e-06	0.0002902	Steatosis
ENSG00000062598	ELMO2	0.138	4.704	4.291e-06	0.0002902	Steatosis
ENSG00000080293	SCTR	0.77	4.704	4.296e-06	0.0002902	Steatosis
ENSG00000103042	SLC38A7	0.155	4.701	4.355e-06	0.0002928	Steatosis
ENSG00000160712	IL6R	-0.226	-4.701	4.359e-06	0.0002928	Steatosis
ENSG00000106633	GCK	0.802	4.7	4.382e-06	0.0002935	Steatosis
ENSG00000155330	C16orf87	-0.169	-4.696	4.459e-06	0.0002977	Steatosis
ENSG00000197122	SRC	0.232	4.688	4.617e-06	0.0003073	Steatosis
ENSG00000227192	RP1-45I4.3	-0.333	-4.684	4.693e-06	0.0003115	Steatosis
ENSG00000164074	ABHD18	-0.1	-4.682	4.738e-06	0.0003135	Steatosis
ENSG00000246090	RP11-696N14.1	-0.361	-4.68	4.785e-06	0.0003157	Steatosis
ENSG00000106829	TLE4	-0.134	-4.677	4.861e-06	0.0003198	Steatosis
ENSG00000141232	TOB1	-0.211	-4.675	4.9e-06	0.0003214	Steatosis
ENSG00000139496	NUP58	0.089	4.673	4.94e-06	0.0003227	Steatosis
ENSG00000273062	RP11-428K3.1	-0.298	-4.672	4.962e-06	0.0003227	Steatosis
ENSG00000104951	IL4I1	0.524	4.672	4.968e-06	0.0003227	Steatosis
ENSG00000188092	GPR89B	-0.168	-4.671	4.976e-06	0.0003227	Steatosis
ENSG00000182481	KPNA2	0.311	4.669	5.03e-06	0.0003252	Steatosis
ENSG00000183018	SPNS2	0.238	4.668	5.057e-06	0.0003257	Steatosis
ENSG00000172594	SMPDL3A	-0.207	-4.667	5.067e-06	0.0003257	Steatosis
ENSG00000138709	LARP1B	-0.135	-4.666	5.108e-06	0.0003274	Steatosis
ENSG00000184863	RBM33	-0.099	-4.657	5.297e-06	0.0003386	Steatosis
ENSG00000138678	GPAT3	-0.36	-4.652	5.414e-06	0.0003451	Steatosis
ENSG00000110042	DTX4	0.203	4.645	5.591e-06	0.0003553	Steatosis
ENSG00000176399	DMRTA1	-0.231	-4.645	5.607e-06	0.0003554	Steatosis
ENSG00000133805	AMPD3	0.224	4.642	5.675e-06	0.0003584	Steatosis
ENSG00000120254	MTHFD1L	0.309	4.641	5.687e-06	0.0003584	Steatosis
ENSG00000157870	FAM213B	0.239	4.638	5.776e-06	0.000363	Steatosis
ENSG00000143862	ARL8A	0.149	4.632	5.939e-06	0.0003715	Steatosis
ENSG00000154310	TNIK	-0.274	-4.631	5.943e-06	0.0003715	Steatosis
ENSG00000237517	DGCR5	0.363	4.629	6.005e-06	0.000374	Steatosis
ENSG00000235100	RP11-80H5.9	-0.417	-4.628	6.036e-06	0.000374	Steatosis
ENSG00000161896	IP6K3	1.006	4.628	6.036e-06	0.000374	Steatosis
ENSG00000137877	SPTBN5	0.589	4.627	6.05e-06	0.000374	Steatosis
ENSG00000131473	ACLY	0.239	4.626	6.079e-06	0.0003743	Steatosis
ENSG00000013364	MVP	0.214	4.626	6.088e-06	0.0003743	Steatosis
ENSG00000102287	GABRE	0.41	4.625	6.125e-06	0.0003755	Steatosis
ENSG00000141504	SAT2	-0.227	-4.622	6.202e-06	0.0003776	Steatosis
ENSG00000126215	XRCC3	0.273	4.622	6.204e-06	0.0003776	Steatosis
ENSG00000271992	RP11-42O15.3	-0.313	-4.622	6.209e-06	0.0003776	Steatosis
ENSG00000140391	TSPAN3	0.206	4.62	6.258e-06	0.0003795	Steatosis
ENSG00000164142	FAM160A1	-0.237	-4.619	6.277e-06	0.0003797	Steatosis
ENSG00000165841	CYP2C19	-0.601	-4.618	6.297e-06	0.0003799	Steatosis
ENSG00000112473	SLC39A7	0.18	4.616	6.368e-06	0.0003831	Steatosis
ENSG00000186529	CYP4F3	-0.166	-4.613	6.446e-06	0.0003868	Steatosis
ENSG00000115109	EPB41L5	-0.133	-4.604	6.704e-06	0.0004012	Steatosis
ENSG00000238164	RP3-395M20.8	0.257	4.602	6.783e-06	0.0004045	Steatosis
ENSG00000123575	FAM199X	0.096	4.601	6.796e-06	0.0004045	Steatosis
ENSG00000168374	ARF4	0.188	4.601	6.814e-06	0.0004045	Steatosis
ENSG00000159202	UBE2Z	0.081	4.593	7.035e-06	0.0004165	Steatosis
ENSG00000166272	WBP1L	-0.141	-4.592	7.067e-06	0.0004174	Steatosis
ENSG00000125746	EML2	0.147	4.591	7.121e-06	0.0004189	Steatosis
ENSG00000258604	AL161668.5	-0.335	-4.59	7.131e-06	0.0004189	Steatosis
ENSG00000230645	LINC01818	-0.368	-4.584	7.338e-06	0.0004299	Steatosis
ENSG00000111276	CDKN1B	-0.122	-4.581	7.44e-06	0.0004348	Steatosis
ENSG00000253760	RP11-48B3.2	-0.636	-4.579	7.477e-06	0.0004358	Steatosis
ENSG00000146904	EPHA1	0.208	4.579	7.507e-06	0.0004365	Steatosis
ENSG00000206077	ZDHHC11B	-0.437	-4.577	7.565e-06	0.0004387	Steatosis
ENSG00000081923	ATP8B1	0.167	4.573	7.699e-06	0.0004453	Steatosis
ENSG00000135709	KIAA0513	0.183	4.57	7.781e-06	0.0004489	Steatosis
ENSG00000186918	ZNF395	-0.162	-4.56	8.154e-06	0.0004692	Steatosis
ENSG00000141526	SLC16A3	0.277	4.559	8.191e-06	0.0004702	Steatosis
ENSG00000103966	EHD4	0.206	4.558	8.229e-06	0.0004711	Steatosis
ENSG00000225756	DBH-AS1	-0.243	-4.555	8.315e-06	0.0004749	Steatosis
ENSG00000075234	TTC38	-0.13	-4.552	8.419e-06	0.000478	Steatosis
ENSG00000112242	E2F3	0.261	4.552	8.428e-06	0.000478	Steatosis
ENSG00000280057	RP1-168L15.6	-0.32	-4.552	8.438e-06	0.000478	Steatosis
ENSG00000244390	RPS6P22	-0.592	-4.551	8.47e-06	0.000478	Steatosis
ENSG00000080200	CRYBG3	0.112	4.551	8.477e-06	0.000478	Steatosis
ENSG00000182175	RGMA	-0.555	-4.55	8.522e-06	0.0004794	Steatosis
ENSG00000065833	ME1	0.427	4.545	8.707e-06	0.0004884	Steatosis
ENSG00000231770	TMEM44-AS1	-0.207	-4.544	8.727e-06	0.0004884	Steatosis
ENSG00000123684	LPGAT1	0.182	4.539	8.923e-06	0.0004982	Steatosis
ENSG00000103064	SLC7A6	0.267	4.532	9.198e-06	0.0005122	Steatosis
ENSG00000073282	TP63	0.492	4.531	9.248e-06	0.0005138	Steatosis
ENSG00000203709	C1orf132	-0.161	-4.53	9.305e-06	0.0005157	Steatosis
ENSG00000132879	FBXO44	0.162	4.529	9.336e-06	0.0005161	Steatosis
ENSG00000224652	LINC00885	0.412	4.526	9.454e-06	0.0005214	Steatosis
ENSG00000114423	CBLB	-0.107	-4.525	9.508e-06	0.000523	Steatosis
ENSG00000273036	FAM95C	0.599	4.521	9.671e-06	0.0005304	Steatosis
ENSG00000110887	DAO	0.214	4.52	9.697e-06	0.0005304	Steatosis
ENSG00000130713	EXOSC2	-0.095	-4.52	9.712e-06	0.0005304	Steatosis
ENSG00000133985	TTC9	0.485	4.517	9.827e-06	0.0005343	Steatosis
ENSG00000137338	PGBD1	0.178	4.517	9.831e-06	0.0005343	Steatosis
ENSG00000170540	ARL6IP1	-0.173	-4.513	1.002e-05	0.0005433	Steatosis
ENSG00000171456	ASXL1	-0.108	-4.511	1.008e-05	0.0005452	Steatosis
ENSG00000197461	PDGFA	0.335	4.508	1.02e-05	0.0005502	Steatosis
ENSG00000080573	COL5A3	0.639	4.505	1.033e-05	0.0005562	Steatosis
ENSG00000269821	KCNQ1OT1	0.205	4.503	1.042e-05	0.0005596	Steatosis
ENSG00000125675	GRIA3	0.271	4.503	1.046e-05	0.0005603	Steatosis
ENSG00000168813	ZNF507	-0.096	-4.5	1.057e-05	0.0005649	Steatosis
ENSG00000197291	RAMP2-AS1	-0.37	-4.499	1.061e-05	0.0005658	Steatosis
ENSG00000107736	CDH23	-0.346	-4.498	1.066e-05	0.000567	Steatosis
ENSG00000113924	HGD	-0.247	-4.492	1.094e-05	0.0005799	Steatosis
ENSG00000123104	ITPR2	-0.131	-4.492	1.095e-05	0.0005799	Steatosis
ENSG00000134569	LRP4	-0.465	-4.481	1.149e-05	0.0006067	Steatosis
ENSG00000111252	SH2B3	0.209	4.48	1.156e-05	0.000609	Steatosis
ENSG00000234911	TEX21P	-0.325	-4.478	1.162e-05	0.000611	Steatosis
ENSG00000210196	MT-TP	-0.455	-4.478	1.165e-05	0.0006112	Steatosis
ENSG00000158710	TAGLN2	0.208	4.476	1.173e-05	0.0006138	Steatosis
ENSG00000176928	GCNT4	0.285	4.474	1.182e-05	0.0006164	Steatosis
ENSG00000126522	ASL	-0.163	-4.474	1.183e-05	0.0006164	Steatosis
ENSG00000171509	RXFP1	-0.314	-4.472	1.195e-05	0.0006211	Steatosis
ENSG00000218274	RP3-407E4.3	-0.314	-4.471	1.199e-05	0.0006217	Steatosis
ENSG00000132639	SNAP25	0.445	4.469	1.207e-05	0.0006235	Steatosis
ENSG00000130702	LAMA5	0.296	4.468	1.214e-05	0.0006235	Steatosis
ENSG00000162852	CNST	-0.145	-4.468	1.214e-05	0.0006235	Steatosis
ENSG00000185950	IRS2	-0.309	-4.468	1.216e-05	0.0006235	Steatosis
ENSG00000198546	ZNF511	-0.168	-4.468	1.217e-05	0.0006235	Steatosis
ENSG00000135269	TES	0.201	4.465	1.229e-05	0.0006284	Steatosis
ENSG00000108819	PPP1R9B	0.186	4.463	1.241e-05	0.0006334	Steatosis
ENSG00000166033	HTRA1	0.212	4.462	1.249e-05	0.0006357	Steatosis
ENSG00000139970	RTN1	0.323	4.458	1.269e-05	0.0006446	Steatosis
ENSG00000170854	RIOX2	0.106	4.454	1.29e-05	0.0006538	Steatosis
ENSG00000257878	RP11-256L6.3	-0.516	-4.452	1.299e-05	0.0006569	Steatosis
ENSG00000150551	LYPD1	0.704	4.447	1.329e-05	0.0006704	Steatosis
ENSG00000066468	FGFR2	0.19	4.445	1.342e-05	0.0006754	Steatosis
ENSG00000225032	RP11-228B15.4	-0.249	-4.442	1.36e-05	0.0006831	Steatosis
ENSG00000123836	PFKFB2	0.147	4.441	1.364e-05	0.0006832	Steatosis
ENSG00000184207	PGP	0.225	4.441	1.366e-05	0.0006832	Steatosis
ENSG00000188522	FAM83G	0.332	4.439	1.375e-05	0.0006862	Steatosis
ENSG00000142459	EVI5L	0.176	4.438	1.382e-05	0.0006878	Steatosis
ENSG00000006534	ALDH3B1	0.215	4.437	1.388e-05	0.0006894	Steatosis
ENSG00000073737	DHRS9	0.448	4.436	1.397e-05	0.0006925	Steatosis
ENSG00000145901	TNIP1	0.143	4.432	1.42e-05	0.0006999	Steatosis
ENSG00000174226	SNX31	-0.455	-4.432	1.421e-05	0.0006999	Steatosis
ENSG00000085117	CD82	-0.15	-4.431	1.422e-05	0.0006999	Steatosis
ENSG00000083223	ZCCHC6	-0.226	-4.425	1.461e-05	0.0007176	Steatosis
ENSG00000136026	CKAP4	0.138	4.423	1.473e-05	0.0007221	Steatosis
ENSG00000196730	DAPK1	-0.171	-4.422	1.48e-05	0.000724	Steatosis
ENSG00000136295	TTYH3	0.278	4.421	1.488e-05	0.0007261	Steatosis
ENSG00000225192	ZNF33BP1	-0.249	-4.42	1.494e-05	0.0007274	Steatosis
ENSG00000033100	CHPF2	0.117	4.418	1.504e-05	0.0007304	Steatosis
ENSG00000109956	B3GAT1	-0.662	-4.418	1.506e-05	0.0007304	Steatosis
ENSG00000225345	SNX18P3	0.52	4.416	1.518e-05	0.0007347	Steatosis
ENSG00000135318	NT5E	-0.233	-4.415	1.526e-05	0.0007354	Steatosis
ENSG00000164077	MON1A	0.156	4.415	1.526e-05	0.0007354	Steatosis
ENSG00000163071	SPATA18	0.385	4.414	1.533e-05	0.0007368	Steatosis
ENSG00000119138	KLF9	-0.276	-4.412	1.548e-05	0.0007426	Steatosis
ENSG00000086300	SNX10	0.292	4.41	1.556e-05	0.000745	Steatosis
ENSG00000165105	RASEF	0.54	4.407	1.579e-05	0.0007533	Steatosis
ENSG00000120370	GORAB	0.177	4.407	1.58e-05	0.0007533	Steatosis
ENSG00000070540	WIPI1	0.218	4.404	1.596e-05	0.0007591	Steatosis
ENSG00000174473	GALNTL6	-0.835	-4.401	1.619e-05	0.0007687	Steatosis
ENSG00000134901	KDELC1	0.212	4.398	1.639e-05	0.0007749	Steatosis
ENSG00000229425	AJ006998.2	0.703	4.398	1.642e-05	0.0007749	Steatosis
ENSG00000250413	RP11-448G15.1	-0.559	-4.398	1.643e-05	0.0007749	Steatosis
ENSG00000141338	ABCA8	-0.197	-4.394	1.671e-05	0.0007866	Steatosis
ENSG00000100503	NIN	0.129	4.391	1.687e-05	0.0007925	Steatosis
ENSG00000272150	NBPF25P	-0.279	-4.388	1.709e-05	0.000801	Steatosis
ENSG00000123612	ACVR1C	-0.252	-4.386	1.726e-05	0.0008075	Steatosis
ENSG00000103591	AAGAB	0.131	4.379	1.779e-05	0.0008304	Steatosis
ENSG00000123159	GIPC1	0.155	4.378	1.784e-05	0.000831	Steatosis
ENSG00000250564	RP11-215P8.4	-0.618	-4.377	1.797e-05	0.0008356	Steatosis
ENSG00000101213	PTK6	0.398	4.371	1.84e-05	0.0008534	Steatosis
ENSG00000054277	OPN3	-0.142	-4.367	1.87e-05	0.0008657	Steatosis
ENSG00000169372	CRADD	-0.097	-4.366	1.881e-05	0.0008691	Steatosis
ENSG00000174428	GTF2IRD2B	-0.152	-4.365	1.887e-05	0.0008698	Steatosis
ENSG00000120833	SOCS2	-0.475	-4.365	1.89e-05	0.0008698	Steatosis
ENSG00000130529	TRPM4	0.163	4.363	1.901e-05	0.0008728	Steatosis
ENSG00000160877	NACC1	0.157	4.358	1.945e-05	0.0008897	Steatosis
ENSG00000132204	LINC00470	0.518	4.358	1.947e-05	0.0008897	Steatosis
ENSG00000198901	PRC1	0.336	4.357	1.949e-05	0.0008897	Steatosis
ENSG00000157992	KRTCAP3	-0.238	-4.356	1.959e-05	0.0008922	Steatosis
ENSG00000245768	RP11-410D17.2	-0.354	-4.352	1.997e-05	0.0009076	Steatosis
ENSG00000255455	RP11-890B15.3	0.144	4.348	2.028e-05	0.0009201	Steatosis
ENSG00000111199	TRPV4	0.278	4.345	2.057e-05	0.0009299	Steatosis
ENSG00000241399	CD302	-0.153	-4.344	2.066e-05	0.0009299	Steatosis
ENSG00000270885	RASL10B	-0.549	-4.344	2.066e-05	0.0009299	Steatosis
ENSG00000146678	IGFBP1	-0.84	-4.344	2.066e-05	0.0009299	Steatosis
ENSG00000171385	KCND3	-0.166	-4.342	2.081e-05	0.0009345	Steatosis
ENSG00000008283	CYB561	0.207	4.341	2.093e-05	0.0009379	Steatosis
ENSG00000163516	ANKZF1	-0.119	-4.339	2.107e-05	0.0009426	Steatosis
ENSG00000163293	NIPAL1	-0.253	-4.336	2.135e-05	0.000953	Steatosis
ENSG00000251164	HULC	0.495	4.335	2.142e-05	0.0009544	Steatosis
ENSG00000132819	RBM38	0.195	4.334	2.156e-05	0.0009587	Steatosis
ENSG00000148498	PARD3	-0.08	-4.332	2.168e-05	0.0009617	Steatosis
ENSG00000146232	NFKBIE	0.243	4.332	2.171e-05	0.0009617	Steatosis
ENSG00000078124	ACER3	0.158	4.326	2.223e-05	0.0009828	Steatosis
ENSG00000246985	SOCS2-AS1	-0.483	-4.325	2.234e-05	0.0009854	Steatosis
ENSG00000115306	SPTBN1	0.122	4.325	2.238e-05	0.0009854	Steatosis
ENSG00000210194	MT-TE	-0.614	-4.322	2.266e-05	0.0009957	Steatosis
ENSG00000070759	TESK2	-0.13	-4.32	2.285e-05	0.001002	Steatosis
ENSG00000021461	CYP3A43	-0.443	-4.319	2.292e-05	0.001003	Steatosis
ENSG00000086475	SEPHS1	-0.094	-4.315	2.329e-05	0.001017	Steatosis
ENSG00000138821	SLC39A8	-0.137	-4.31	2.379e-05	0.001037	Steatosis
ENSG00000165914	TTC7B	0.186	4.308	2.396e-05	0.001043	Steatosis
ENSG00000248705	AC114812.10	-0.34	-4.303	2.448e-05	0.001063	Steatosis
ENSG00000228983	SLC47A1P1	-0.498	-4.3	2.478e-05	0.001074	Steatosis
ENSG00000269113	TRABD2B	-0.423	-4.3	2.483e-05	0.001074	Steatosis
ENSG00000204054	LINC00963	0.182	4.299	2.492e-05	0.001076	Steatosis
ENSG00000186951	PPARA	-0.155	-4.298	2.499e-05	0.001077	Steatosis
ENSG00000224934	RP11-441O15.3	-0.247	-4.295	2.539e-05	0.00109	Steatosis
ENSG00000279814	RP11-399K21.12	0.167	4.294	2.542e-05	0.00109	Steatosis
ENSG00000142185	TRPM2	0.319	4.294	2.543e-05	0.00109	Steatosis
ENSG00000127564	PKMYT1	0.409	4.293	2.557e-05	0.001093	Steatosis
ENSG00000110436	SLC1A2	-0.551	-4.293	2.559e-05	0.001093	Steatosis
ENSG00000133789	SWAP70	0.14	4.291	2.578e-05	0.001099	Steatosis
ENSG00000156398	SFXN2	-0.135	-4.286	2.629e-05	0.001118	Steatosis
ENSG00000106617	PRKAG2	-0.149	-4.285	2.639e-05	0.001119	Steatosis
ENSG00000205622	AF064858.6	-0.287	-4.285	2.644e-05	0.001119	Steatosis
ENSG00000135108	FBXO21	-0.173	-4.285	2.646e-05	0.001119	Steatosis
ENSG00000155252	PI4K2A	0.172	4.282	2.672e-05	0.001128	Steatosis
ENSG00000138592	USP8	-0.065	-4.281	2.687e-05	0.001132	Steatosis
ENSG00000232434	C9orf172	0.242	4.278	2.721e-05	0.001145	Steatosis
ENSG00000253878	RP11-347C18.3	0.287	4.275	2.753e-05	0.001156	Steatosis
ENSG00000136531	SCN2A	-0.402	-4.274	2.772e-05	0.001161	Steatosis
ENSG00000248050	RP11-422N16.3	-0.965	-4.273	2.778e-05	0.001162	Steatosis
ENSG00000233954	UQCRHL	-0.234	-4.271	2.807e-05	0.001172	Steatosis
ENSG00000147894	C9orf72	-0.178	-4.269	2.826e-05	0.001177	Steatosis
ENSG00000160190	SLC37A1	0.224	4.267	2.855e-05	0.001187	Steatosis
ENSG00000246174	KCTD21-AS1	-0.335	-4.265	2.872e-05	0.001192	Steatosis
ENSG00000110328	GALNT18	0.245	4.264	2.882e-05	0.001194	Steatosis
ENSG00000179636	TPPP2	-0.29	-4.259	2.942e-05	0.001217	Steatosis
ENSG00000173715	C11orf80	0.3	4.259	2.949e-05	0.001217	Steatosis
ENSG00000205268	PDE7A	0.187	4.258	2.953e-05	0.001217	Steatosis
ENSG00000129214	SHBG	-0.429	-4.254	3.012e-05	0.001239	Steatosis
ENSG00000240291	RP11-499P20.2	-0.198	-4.252	3.031e-05	0.001245	Steatosis
ENSG00000163075	CFAP221	0.446	4.252	3.037e-05	0.001245	Steatosis
ENSG00000186714	CCDC73	-0.22	-4.246	3.107e-05	0.00127	Steatosis
ENSG00000117791	44622	-0.124	-4.246	3.11e-05	0.00127	Steatosis
ENSG00000121064	SCPEP1	0.187	4.245	3.116e-05	0.00127	Steatosis
ENSG00000017260	ATP2C1	0.083	4.245	3.121e-05	0.00127	Steatosis
ENSG00000005471	ABCB4	0.237	4.244	3.13e-05	0.001271	Steatosis
ENSG00000072682	P4HA2	0.18	4.244	3.14e-05	0.001273	Steatosis
ENSG00000111087	GLI1	0.395	4.242	3.154e-05	0.001277	Steatosis
ENSG00000140043	PTGR2	-0.122	-4.242	3.163e-05	0.001277	Steatosis
ENSG00000235033	RP11-61I13.3	-0.357	-4.241	3.179e-05	0.001282	Steatosis
ENSG00000278991	RP11-797A18.5	0.238	4.24	3.187e-05	0.001283	Steatosis
ENSG00000165828	PRAP1	0.335	4.236	3.235e-05	0.0013	Steatosis
ENSG00000171621	SPSB1	0.366	4.236	3.241e-05	0.0013	Steatosis
ENSG00000166801	FAM111A	0.105	4.235	3.251e-05	0.001301	Steatosis
ENSG00000141736	ERBB2	0.222	4.235	3.258e-05	0.001302	Steatosis
ENSG00000170921	TANC2	0.182	4.234	3.272e-05	0.001305	Steatosis
ENSG00000135423	GLS2	-0.336	-4.23	3.328e-05	0.001325	Steatosis
ENSG00000138028	CGREF1	0.492	4.227	3.363e-05	0.001337	Steatosis
ENSG00000135722	FBXL8	0.17	4.221	3.451e-05	0.001369	Steatosis
ENSG00000123843	C4BPB	-0.138	-4.22	3.465e-05	0.001372	Steatosis
ENSG00000232499	RP11-512F24.1	-0.321	-4.219	3.47e-05	0.001372	Steatosis
ENSG00000173744	AGFG1	0.113	4.219	3.476e-05	0.001372	Steatosis
ENSG00000235770	LINC00607	0.777	4.218	3.497e-05	0.001378	Steatosis
ENSG00000159214	CCDC24	0.271	4.217	3.505e-05	0.001378	Steatosis
ENSG00000205482	SPDYE18	-0.362	-4.217	3.509e-05	0.001378	Steatosis
ENSG00000274964	RP11-817I4.1	0.414	4.215	3.532e-05	0.001384	Steatosis
ENSG00000215483	LINC00598	-0.452	-4.214	3.546e-05	0.001388	Steatosis
ENSG00000123636	BAZ2B	-0.093	-4.213	3.559e-05	0.00139	Steatosis
ENSG00000156170	NDUFAF6	0.162	4.212	3.571e-05	0.001393	Steatosis
ENSG00000125851	PCSK2	-0.687	-4.211	3.597e-05	0.0014	Steatosis
ENSG00000185215	TNFAIP2	0.25	4.21	3.606e-05	0.001401	Steatosis
ENSG00000250510	GPR162	-0.359	-4.209	3.623e-05	0.001406	Steatosis
ENSG00000176273	SLC35G1	0.244	4.208	3.636e-05	0.001408	Steatosis
ENSG00000156869	FRRS1	-0.153	-4.207	3.654e-05	0.001413	Steatosis
ENSG00000170677	SOCS6	-0.102	-4.202	3.726e-05	0.001438	Steatosis
ENSG00000266338	NBPF15	0.253	4.201	3.741e-05	0.00144	Steatosis
ENSG00000102804	TSC22D1	0.151	4.201	3.744e-05	0.00144	Steatosis
ENSG00000171759	PAH	-0.15	-4.199	3.779e-05	0.001451	Steatosis
ENSG00000119929	CUTC	-0.113	-4.196	3.817e-05	0.001461	Steatosis
ENSG00000159212	CLIC6	0.456	4.196	3.819e-05	0.001461	Steatosis
ENSG00000162551	ALPL	-0.163	-4.195	3.843e-05	0.001466	Steatosis
ENSG00000088888	MAVS	-0.093	-4.194	3.849e-05	0.001466	Steatosis
ENSG00000228980	LINC01205	-0.527	-4.194	3.851e-05	0.001466	Steatosis
ENSG00000166847	DCTN5	0.08	4.187	3.968e-05	0.001506	Steatosis
ENSG00000224843	LINC00240	-0.229	-4.187	3.969e-05	0.001506	Steatosis
ENSG00000124253	PCK1	-0.416	-4.185	4.002e-05	0.001515	Steatosis
ENSG00000210151	MT-TS1	-0.435	-4.184	4.007e-05	0.001515	Steatosis
ENSG00000160097	FNDC5	0.451	4.184	4.023e-05	0.001519	Steatosis
ENSG00000268659	RP11-310J24.3	0.171	4.181	4.062e-05	0.001529	Steatosis
ENSG00000173262	SLC2A14	0.774	4.181	4.064e-05	0.001529	Steatosis
ENSG00000158220	ESYT3	0.483	4.18	4.085e-05	0.001534	Steatosis
ENSG00000169826	CSGALNACT2	0.112	4.177	4.131e-05	0.001549	Steatosis
ENSG00000162896	PIGR	0.283	4.176	4.156e-05	0.001551	Steatosis
ENSG00000069667	RORA	-0.209	-4.175	4.158e-05	0.001551	Steatosis
ENSG00000069424	KCNAB2	0.342	4.175	4.162e-05	0.001551	Steatosis
ENSG00000060982	BCAT1	0.469	4.175	4.164e-05	0.001551	Steatosis
ENSG00000140939	NOL3	0.225	4.175	4.174e-05	0.001551	Steatosis
ENSG00000186001	LRCH3	-0.067	-4.174	4.181e-05	0.001551	Steatosis
ENSG00000170088	TMEM192	-0.113	-4.174	4.186e-05	0.001551	Steatosis
ENSG00000224517	HTR2A-AS1	-0.261	-4.173	4.201e-05	0.001555	Steatosis
ENSG00000102996	MMP15	0.164	4.172	4.214e-05	0.001557	Steatosis
ENSG00000010318	PHF7	-0.131	-4.17	4.247e-05	0.001566	Steatosis
ENSG00000170145	SIK2	-0.142	-4.162	4.401e-05	0.001621	Steatosis
ENSG00000274020	LINC01138	0.175	4.16	4.423e-05	0.001626	Steatosis
ENSG00000239942	RN7SL394P	-0.446	-4.155	4.514e-05	0.001657	Steatosis
ENSG00000136877	FPGS	-0.148	-4.153	4.549e-05	0.001667	Steatosis
ENSG00000075391	RASAL2	0.112	4.152	4.582e-05	0.001676	Steatosis
ENSG00000259375	RP11-815J21.2	-0.4	-4.151	4.588e-05	0.001676	Steatosis
ENSG00000082438	COBLL1	-0.137	-4.146	4.687e-05	0.001709	Steatosis
ENSG00000083896	YTHDC1	-0.076	-4.145	4.716e-05	0.001717	Steatosis
ENSG00000272419	RP11-403I13.8	0.195	4.141	4.783e-05	0.001739	Steatosis
ENSG00000160783	PMF1	-0.128	-4.138	4.84e-05	0.001756	Steatosis
ENSG00000013725	CD6	0.345	4.137	4.859e-05	0.001761	Steatosis
ENSG00000023287	RB1CC1	-0.097	-4.137	4.867e-05	0.001761	Steatosis
ENSG00000241058	NSUN6	-0.159	-4.136	4.881e-05	0.001763	Steatosis
ENSG00000277496	RP11-93B14.9	-0.281	-4.134	4.923e-05	0.001775	Steatosis
ENSG00000171502	COL24A1	-0.374	-4.133	4.954e-05	0.001779	Steatosis
ENSG00000142303	ADAMTS10	0.235	4.132	4.955e-05	0.001779	Steatosis
ENSG00000177697	CD151	0.214	4.132	4.958e-05	0.001779	Steatosis
ENSG00000104064	GABPB1	-0.079	-4.131	4.978e-05	0.001784	Steatosis
ENSG00000126603	GLIS2	0.337	4.128	5.044e-05	0.001804	Steatosis
ENSG00000163683	SMIM14	-0.153	-4.127	5.062e-05	0.001808	Steatosis
ENSG00000198670	LPA	-0.279	-4.125	5.113e-05	0.001823	Steatosis
ENSG00000151718	WWC2	-0.072	-4.123	5.147e-05	0.00183	Steatosis
ENSG00000243335	KCTD7	0.128	4.123	5.152e-05	0.00183	Steatosis
ENSG00000188641	DPYD	-0.12	-4.123	5.158e-05	0.00183	Steatosis
ENSG00000103056	SMPD3	0.357	4.12	5.207e-05	0.001845	Steatosis
ENSG00000023445	BIRC3	0.273	4.119	5.232e-05	0.001851	Steatosis
ENSG00000168671	UGT3A2	0.57	4.118	5.257e-05	0.001856	Steatosis
ENSG00000133687	TMTC1	-0.315	-4.118	5.262e-05	0.001856	Steatosis
ENSG00000162032	SPSB3	-0.141	-4.11	5.431e-05	0.001912	Steatosis
ENSG00000160145	KALRN	-0.138	-4.109	5.453e-05	0.001917	Steatosis
ENSG00000179403	VWA1	0.196	4.108	5.482e-05	0.001923	Steatosis
ENSG00000172037	LAMB2	0.128	4.107	5.487e-05	0.001923	Steatosis
ENSG00000172270	BSG	0.132	4.105	5.544e-05	0.001938	Steatosis
ENSG00000136861	CDK5RAP2	0.103	4.105	5.546e-05	0.001938	Steatosis
ENSG00000137310	TCF19	0.32	4.104	5.557e-05	0.001938	Steatosis
ENSG00000131080	EDA2R	0.532	4.102	5.603e-05	0.001951	Steatosis
ENSG00000180071	ANKRD18A	0.46	4.1	5.656e-05	0.001967	Steatosis
ENSG00000138660	AP1AR	-0.122	-4.099	5.666e-05	0.001967	Steatosis
ENSG00000187144	SPATA21	0.847	4.097	5.728e-05	0.001986	Steatosis
ENSG00000034239	EFCAB1	-0.458	-4.089	5.909e-05	0.002045	Steatosis
ENSG00000121578	B4GALT4	0.093	4.088	5.927e-05	0.002049	Steatosis
ENSG00000196502	SULT1A1	-0.283	-4.087	5.951e-05	0.002054	Steatosis
ENSG00000161513	FDXR	0.186	4.085	6e-05	0.002067	Steatosis
ENSG00000179051	RCC2	0.116	4.084	6.018e-05	0.00207	Steatosis
ENSG00000205542	TMSB4X	0.194	4.083	6.042e-05	0.002075	Steatosis
ENSG00000145241	CENPC	-0.123	-4.082	6.067e-05	0.002078	Steatosis
ENSG00000166897	ELFN2	1.05	4.082	6.068e-05	0.002078	Steatosis
ENSG00000227070	RP11-191G24.1	-0.293	-4.076	6.227e-05	0.002126	Steatosis
ENSG00000139190	VAMP1	0.183	4.076	6.228e-05	0.002126	Steatosis
ENSG00000268297	CLEC4GP1	-0.411	-4.075	6.255e-05	0.002132	Steatosis
ENSG00000106785	TRIM14	0.15	4.074	6.274e-05	0.002136	Steatosis
ENSG00000100150	DEPDC5	-0.148	-4.072	6.314e-05	0.002146	Steatosis
ENSG00000143641	GALNT2	0.181	4.072	6.326e-05	0.002147	Steatosis
ENSG00000092148	HECTD1	-0.093	-4.071	6.343e-05	0.002149	Steatosis
ENSG00000172757	CFL1	0.14	4.071	6.353e-05	0.002149	Steatosis
ENSG00000276600	RAB7B	0.36	4.069	6.401e-05	0.002161	Steatosis
ENSG00000138448	ITGAV	0.148	4.069	6.405e-05	0.002161	Steatosis
ENSG00000162068	NTN3	0.289	4.068	6.439e-05	0.002169	Steatosis
ENSG00000275198	RP11-471B22.3	-0.274	-4.064	6.541e-05	0.0022	Steatosis
ENSG00000100242	SUN2	-0.14	-4.059	6.655e-05	0.002229	Steatosis
ENSG00000164080	RAD54L2	-0.174	-4.059	6.655e-05	0.002229	Steatosis
ENSG00000058262	SEC61A1	0.136	4.059	6.666e-05	0.002229	Steatosis
ENSG00000006327	TNFRSF12A	0.536	4.059	6.669e-05	0.002229	Steatosis
ENSG00000130844	ZNF331	-0.186	-4.059	6.678e-05	0.002229	Steatosis
ENSG00000102452	NALCN	0.429	4.057	6.716e-05	0.002239	Steatosis
ENSG00000177570	SAMD12	0.226	4.054	6.797e-05	0.002262	Steatosis
ENSG00000198722	UNC13B	0.108	4.054	6.805e-05	0.002262	Steatosis
ENSG00000117408	IPO13	0.123	4.053	6.829e-05	0.002266	Steatosis
ENSG00000173610	UGT2A1	-0.774	-4.052	6.85e-05	0.002267	Steatosis
ENSG00000278058	RP11-70D24.2	-0.229	-4.052	6.852e-05	0.002267	Steatosis
ENSG00000244754	N4BP2L2	-0.058	-4.051	6.894e-05	0.002278	Steatosis
ENSG00000228169	PPIAP19	0.453	4.049	6.947e-05	0.002292	Steatosis
ENSG00000162595	DIRAS3	-0.274	-4.048	6.962e-05	0.002293	Steatosis
ENSG00000223509	RP11-632K20.7	-0.183	-4.046	7.015e-05	0.002308	Steatosis
ENSG00000164463	CREBRF	-0.094	-4.042	7.142e-05	0.002346	Steatosis
ENSG00000199197	RN7SKP72	0.548	4.04	7.189e-05	0.002358	Steatosis
ENSG00000210127	MT-TA	-0.628	-4.039	7.207e-05	0.00236	Steatosis
ENSG00000099840	IZUMO4	-0.245	-4.038	7.26e-05	0.002374	Steatosis
ENSG00000139988	RDH12	-0.469	-4.037	7.282e-05	0.002377	Steatosis
ENSG00000240616	RPS6P25	-0.339	-4.037	7.289e-05	0.002377	Steatosis
ENSG00000111412	C12orf49	0.146	4.035	7.336e-05	0.002389	Steatosis
ENSG00000269486	CTC-360G5.9	0.252	4.034	7.374e-05	0.002398	Steatosis
ENSG00000149970	CNKSR2	-0.284	-4.033	7.396e-05	0.002401	Steatosis
ENSG00000196535	MYO18A	-0.145	-4.031	7.44e-05	0.002412	Steatosis
ENSG00000139835	GRTP1	-0.166	-4.031	7.45e-05	0.002412	Steatosis
ENSG00000173846	PLK3	0.256	4.031	7.46e-05	0.002412	Steatosis
ENSG00000259594	CTD-2034I4.2	-0.391	-4.029	7.503e-05	0.002422	Steatosis
ENSG00000279192	PWAR5	-0.119	-4.026	7.595e-05	0.002448	Steatosis
ENSG00000131467	PSME3	0.102	4.026	7.611e-05	0.00245	Steatosis
ENSG00000278896	RP11-474P2.7	-0.213	-4.024	7.657e-05	0.002461	Steatosis
ENSG00000196562	SULF2	0.285	4.024	7.669e-05	0.002461	Steatosis
ENSG00000105327	BBC3	0.342	4.022	7.721e-05	0.002475	Steatosis
ENSG00000221829	FANCG	0.144	4.02	7.781e-05	0.00249	Steatosis
ENSG00000196553	LINC00238	-0.406	-4.019	7.805e-05	0.002494	Steatosis
ENSG00000130066	SAT1	-0.11	-4.014	7.961e-05	0.002541	Steatosis
ENSG00000119411	BSPRY	0.335	4.013	7.996e-05	0.002548	Steatosis
ENSG00000115942	ORC2	-0.16	-4.013	8.017e-05	0.002551	Steatosis
ENSG00000175567	UCP2	0.262	4.012	8.038e-05	0.002554	Steatosis
ENSG00000170006	TMEM154	0.507	4.011	8.058e-05	0.002556	Steatosis
ENSG00000161048	NAPEPLD	-0.19	-4.011	8.071e-05	0.002556	Steatosis
ENSG00000148459	PDSS1	0.194	4.011	8.081e-05	0.002556	Steatosis
ENSG00000163121	NEURL3	0.334	4.01	8.093e-05	0.002556	Steatosis
ENSG00000087303	NID2	-0.2	-4.01	8.101e-05	0.002556	Steatosis
ENSG00000176485	PLA2G16	-0.207	-4.009	8.15e-05	0.002568	Steatosis
ENSG00000168016	TRANK1	-0.109	-4.007	8.198e-05	0.002577	Steatosis
ENSG00000036549	ZZZ3	-0.073	-4.007	8.202e-05	0.002577	Steatosis
ENSG00000122254	HS3ST2	0.766	4.007	8.211e-05	0.002577	Steatosis
ENSG00000182718	ANXA2	0.248	4.006	8.245e-05	0.002584	Steatosis
ENSG00000231437	LINC01750	-0.282	-4.005	8.262e-05	0.002586	Steatosis
ENSG00000247556	OIP5-AS1	-0.113	-4.002	8.375e-05	0.002615	Steatosis
ENSG00000134779	TPGS2	0.111	4.002	8.38e-05	0.002615	Steatosis
ENSG00000198668	CALM1	-0.134	-4.001	8.412e-05	0.002621	Steatosis
ENSG00000102962	CCL22	0.622	4	8.434e-05	0.002625	Steatosis
ENSG00000236859	NIFK-AS1	-0.151	-3.999	8.472e-05	0.00263	Steatosis
ENSG00000017427	IGF1	-0.397	-3.999	8.475e-05	0.00263	Steatosis
ENSG00000056736	IL17RB	-0.268	-3.996	8.576e-05	0.002658	Steatosis
ENSG00000224892	RPS4XP16	-0.285	-3.995	8.598e-05	0.002661	Steatosis
ENSG00000234840	LINC01239	-0.343	-3.992	8.705e-05	0.00269	Steatosis
ENSG00000007264	MATK	0.281	3.992	8.716e-05	0.00269	Steatosis
ENSG00000198106	RP11-231C14.7	-0.267	-3.991	8.74e-05	0.002694	Steatosis
ENSG00000073712	FERMT2	-0.137	-3.989	8.799e-05	0.002708	Steatosis
ENSG00000108830	RND2	-0.454	-3.987	8.863e-05	0.002724	Steatosis
ENSG00000164649	CDCA7L	-0.17	-3.985	8.947e-05	0.002745	Steatosis
ENSG00000150540	HNMT	-0.13	-3.985	8.953e-05	0.002745	Steatosis
ENSG00000115875	SRSF7	-0.11	-3.984	8.982e-05	0.00275	Steatosis
ENSG00000165490	DDIAS	0.316	3.983	9.003e-05	0.002752	Steatosis
ENSG00000214039	RP11-474D1.3	-0.816	-3.982	9.062e-05	0.002767	Steatosis
ENSG00000064225	ST3GAL6	-0.208	-3.981	9.089e-05	0.002771	Steatosis
ENSG00000182054	IDH2	0.217	3.979	9.144e-05	0.002782	Steatosis
ENSG00000273096	RP3-508I15.20	-0.294	-3.979	9.15e-05	0.002782	Steatosis
ENSG00000283486	RP11-392E22.9	0.584	3.976	9.253e-05	0.002809	Steatosis
ENSG00000178795	GDPD4	0.476	3.975	9.301e-05	0.00282	Steatosis
ENSG00000092964	DPYSL2	0.182	3.974	9.341e-05	0.002829	Steatosis
ENSG00000273138	GS1-293C5.1	-0.298	-3.97	9.504e-05	0.002874	Steatosis
ENSG00000100664	EIF5	-0.106	-3.967	9.595e-05	0.002893	Steatosis
ENSG00000100116	GCAT	-0.194	-3.967	9.604e-05	0.002893	Steatosis
ENSG00000185761	ADAMTSL5	0.281	3.967	9.606e-05	0.002893	Steatosis
ENSG00000160213	CSTB	0.219	3.964	9.729e-05	0.002927	Steatosis
ENSG00000166908	PIP4K2C	0.107	3.963	9.753e-05	0.00293	Steatosis
ENSG00000120457	KCNJ5	0.524	3.961	9.815e-05	0.002944	Steatosis
ENSG00000125398	SOX9	0.329	3.958	9.934e-05	0.002976	Steatosis
ENSG00000235527	HIPK1-AS1	-0.236	-3.955	0.0001006	0.003009	Steatosis
ENSG00000172817	CYP7B1	-0.133	-3.953	0.0001017	0.003037	Steatosis
ENSG00000115355	CCDC88A	0.103	3.952	0.0001018	0.003038	Steatosis
ENSG00000089050	RBBP9	0.166	3.952	0.0001019	0.003038	Steatosis
ENSG00000123607	TTC21B	-0.096	-3.951	0.0001021	0.003039	Steatosis
ENSG00000214960	ISPD	-0.184	-3.946	0.0001044	0.003102	Steatosis
ENSG00000188993	LRRC66	0.36	3.945	0.0001045	0.003102	Steatosis
ENSG00000137720	C11orf1	-0.171	-3.944	0.000105	0.003113	Steatosis
ENSG00000204860	FAM201A	0.492	3.943	0.0001057	0.003128	Steatosis
ENSG00000108829	LRRC59	0.16	3.942	0.0001059	0.00313	Steatosis
ENSG00000271874	CTD-2024P10.2	-0.523	-3.94	0.0001068	0.003152	Steatosis
ENSG00000146166	LGSN	-0.24	-3.938	0.0001075	0.00317	Steatosis
ENSG00000240435	RPS12P27	-0.217	-3.936	0.0001084	0.003194	Steatosis
ENSG00000085563	ABCB1	0.168	3.935	0.0001091	0.003208	Steatosis
ENSG00000165895	ARHGAP42	-0.105	-3.934	0.0001092	0.003208	Steatosis
ENSG00000117448	AKR1A1	0.124	3.932	0.0001103	0.003237	Steatosis
ENSG00000165795	NDRG2	-0.158	-3.929	0.0001115	0.003265	Steatosis
ENSG00000205184	SLC10A5P1	-0.59	-3.928	0.0001117	0.003269	Steatosis
ENSG00000049540	ELN	-0.309	-3.928	0.000112	0.003272	Steatosis
ENSG00000117298	ECE1	-0.124	-3.926	0.0001128	0.003292	Steatosis
ENSG00000166262	FAM227B	-0.175	-3.926	0.000113	0.003293	Steatosis
ENSG00000198554	WDHD1	0.309	3.925	0.0001134	0.0033	Steatosis
ENSG00000186204	CYP4F12	-0.267	-3.924	0.0001136	0.003302	Steatosis
ENSG00000189057	FAM111B	0.703	3.924	0.0001138	0.003302	Steatosis
ENSG00000176641	RNF152	-0.331	-3.924	0.0001139	0.003302	Steatosis
ENSG00000198515	CNGA1	-0.218	-3.922	0.0001146	0.003313	Steatosis
ENSG00000148019	CEP78	0.12	3.922	0.0001146	0.003313	Steatosis
ENSG00000173391	OLR1	0.663	3.922	0.0001147	0.003313	Steatosis
ENSG00000198189	HSD17B11	-0.249	-3.921	0.0001151	0.003316	Steatosis
ENSG00000162409	PRKAA2	0.351	3.921	0.0001152	0.003316	Steatosis
ENSG00000088386	SLC15A1	0.197	3.92	0.0001152	0.003316	Steatosis
ENSG00000179066	CTD-2527I21.15	0.581	3.919	0.0001159	0.003329	Steatosis
ENSG00000247095	MIR210HG	0.285	3.919	0.000116	0.00333	Steatosis
ENSG00000116670	MAD2L2	0.161	3.917	0.000117	0.003352	Steatosis
ENSG00000139438	FAM222A	0.306	3.914	0.0001184	0.003386	Steatosis
ENSG00000108515	ENO3	0.33	3.913	0.0001184	0.003386	Steatosis
ENSG00000245248	USP2-AS1	-0.308	-3.913	0.0001188	0.003393	Steatosis
ENSG00000264859	DSG2-AS1	-0.358	-3.912	0.000119	0.003393	Steatosis
ENSG00000100196	KDELR3	0.333	3.91	0.0001201	0.003419	Steatosis
ENSG00000069702	TGFBR3	-0.16	-3.909	0.0001204	0.003419	Steatosis
ENSG00000107104	KANK1	-0.119	-3.909	0.0001205	0.003419	Steatosis
ENSG00000147854	UHRF2	-0.07	-3.909	0.0001205	0.003419	Steatosis
ENSG00000103507	BCKDK	0.14	3.908	0.0001209	0.003427	Steatosis
ENSG00000164574	GALNT10	0.126	3.907	0.0001215	0.003439	Steatosis
ENSG00000161243	FBXO27	0.236	3.906	0.0001217	0.003439	Steatosis
ENSG00000133065	SLC41A1	0.192	3.906	0.0001221	0.003439	Steatosis
ENSG00000167105	TMEM92	0.752	3.906	0.0001221	0.003439	Steatosis
ENSG00000265417	RP11-288C17.1	0.501	3.906	0.0001222	0.003439	Steatosis
ENSG00000135220	UGT2A3	0.234	3.905	0.0001223	0.003439	Steatosis
ENSG00000136235	GPNMB	0.38	3.904	0.0001227	0.003448	Steatosis
ENSG00000140450	ARRDC4	0.276	3.904	0.000123	0.003451	Steatosis
ENSG00000100994	PYGB	0.132	3.903	0.0001233	0.003454	Steatosis
ENSG00000182771	GRID1	0.579	3.903	0.0001235	0.003456	Steatosis
ENSG00000159592	GPBP1L1	-0.055	-3.902	0.0001237	0.003456	Steatosis
ENSG00000163312	HELQ	-0.081	-3.902	0.000124	0.003463	Steatosis
ENSG00000111110	PPM1H	0.133	3.897	0.0001263	0.003522	Steatosis
ENSG00000151746	BICD1	0.221	3.896	0.0001267	0.003529	Steatosis
ENSG00000263753	LINC00667	-0.095	-3.896	0.0001269	0.003531	Steatosis
ENSG00000168476	REEP4	0.177	3.895	0.0001273	0.003537	Steatosis
ENSG00000179082	C9orf106	0.527	3.892	0.0001288	0.003573	Steatosis
ENSG00000114790	ARHGEF26	-0.237	-3.891	0.0001294	0.003587	Steatosis
ENSG00000146122	DAAM2	-0.158	-3.89	0.0001296	0.003588	Steatosis
ENSG00000172009	THOP1	-0.178	-3.889	0.0001303	0.003601	Steatosis
ENSG00000138107	ACTR1A	0.091	3.887	0.0001315	0.003629	Steatosis
ENSG00000170500	LONRF2	0.318	3.886	0.0001318	0.003635	Steatosis
ENSG00000198142	SOWAHC	-0.146	-3.885	0.0001322	0.003638	Steatosis
ENSG00000114062	UBE3A	-0.068	-3.885	0.0001323	0.003638	Steatosis
ENSG00000157764	BRAF	-0.077	-3.884	0.0001326	0.003642	Steatosis
ENSG00000114648	KLHL18	0.129	3.883	0.0001331	0.00365	Steatosis
ENSG00000107186	MPDZ	-0.117	-3.883	0.0001332	0.00365	Steatosis
ENSG00000278463	HIST1H2AB	0.352	3.88	0.000135	0.003692	Steatosis
ENSG00000175711	B3GNTL1	0.169	3.88	0.0001351	0.003692	Steatosis
ENSG00000124615	MOCS1	-0.149	-3.877	0.0001366	0.00373	Steatosis
ENSG00000173638	SLC19A1	0.266	3.875	0.0001372	0.003739	Steatosis
ENSG00000225889	AC074289.1	-0.274	-3.875	0.0001373	0.003739	Steatosis
ENSG00000225302	RP11-539I5.1	0.17	3.874	0.0001381	0.003756	Steatosis
ENSG00000060237	WNK1	0.071	3.873	0.0001383	0.003756	Steatosis
ENSG00000143199	ADCY10	-0.226	-3.873	0.0001384	0.003756	Steatosis
ENSG00000126070	AGO3	0.064	3.872	0.0001393	0.003776	Steatosis
ENSG00000176597	B3GNT5	0.434	3.871	0.0001396	0.003779	Steatosis
ENSG00000146216	TTBK1	0.28	3.87	0.00014	0.003787	Steatosis
ENSG00000100380	ST13	-0.13	-3.866	0.0001422	0.003841	Steatosis
ENSG00000221995	TIAF1	-0.169	-3.863	0.0001438	0.003877	Steatosis
ENSG00000187391	MAGI2	-0.169	-3.863	0.0001439	0.003877	Steatosis
ENSG00000127129	EDN2	0.615	3.862	0.0001447	0.003885	Steatosis
ENSG00000104738	MCM4	0.23	3.862	0.0001447	0.003885	Steatosis
ENSG00000149050	ZNF214	-0.158	-3.862	0.0001448	0.003885	Steatosis
ENSG00000099958	DERL3	0.44	3.861	0.0001449	0.003885	Steatosis
ENSG00000156795	WDYHV1	0.131	3.861	0.0001452	0.003889	Steatosis
ENSG00000213071	LPAL2	-0.193	-3.859	0.0001465	0.00392	Steatosis
ENSG00000235090	RPL7L1P3	-0.261	-3.854	0.0001491	0.003983	Steatosis
ENSG00000077585	GPR137B	-0.173	-3.852	0.0001504	0.004015	Steatosis
ENSG00000158623	COPG2	0.121	3.849	0.0001517	0.004045	Steatosis
ENSG00000224549	RP11-370B11.3	-0.384	-3.849	0.0001523	0.004054	Steatosis
ENSG00000143851	PTPN7	0.293	3.848	0.0001525	0.004055	Steatosis
ENSG00000110921	MVK	0.293	3.847	0.0001531	0.004067	Steatosis
ENSG00000158301	GPRASP2	-0.102	-3.847	0.0001533	0.004068	Steatosis
ENSG00000197951	ZNF71	0.211	3.845	0.0001544	0.004092	Steatosis
ENSG00000131981	LGALS3	0.305	3.844	0.0001547	0.004094	Steatosis
ENSG00000272325	NUDT3	0.096	3.843	0.0001556	0.004113	Steatosis
ENSG00000178075	GRAMD1C	-0.166	-3.84	0.0001573	0.004148	Steatosis
ENSG00000169085	C8orf46	-0.207	-3.84	0.0001573	0.004148	Steatosis
ENSG00000119682	AREL1	0.079	3.84	0.0001574	0.004148	Steatosis
ENSG00000164244	PRRC1	0.113	3.838	0.0001588	0.004178	Steatosis
ENSG00000164327	RICTOR	-0.092	-3.837	0.0001593	0.004187	Steatosis
ENSG00000280453	RP11-349F21.4	-0.351	-3.836	0.0001596	0.004187	Steatosis
ENSG00000213886	UBD	0.666	3.836	0.0001597	0.004187	Steatosis
ENSG00000113163	COL4A3BP	-0.073	-3.835	0.0001604	0.004203	Steatosis
ENSG00000157349	DDX19B	-0.09	-3.834	0.0001611	0.004205	Steatosis
ENSG00000226332	RP11-157P1.4	0.407	3.834	0.0001612	0.004205	Steatosis
ENSG00000163466	ARPC2	0.094	3.833	0.0001614	0.004205	Steatosis
ENSG00000130592	LSP1	0.226	3.833	0.0001615	0.004205	Steatosis
ENSG00000138674	SEC31A	0.079	3.833	0.0001615	0.004205	Steatosis
ENSG00000125249	RAP2A	0.137	3.832	0.0001621	0.004215	Steatosis
ENSG00000172482	AGXT	-0.196	-3.83	0.0001633	0.004241	Steatosis
ENSG00000101003	GINS1	0.325	3.83	0.0001634	0.004241	Steatosis
ENSG00000024048	UBR2	-0.062	-3.829	0.0001639	0.004248	Steatosis
ENSG00000234604	RP1-206D15.5	-0.292	-3.827	0.0001655	0.004284	Steatosis
ENSG00000153046	CDYL	-0.081	-3.826	0.000166	0.004292	Steatosis
ENSG00000085552	IGSF9	0.356	3.825	0.0001663	0.004295	Steatosis
ENSG00000134574	DDB2	0.19	3.825	0.0001665	0.004295	Steatosis
ENSG00000117620	SLC35A3	-0.112	-3.825	0.0001668	0.0043	Steatosis
ENSG00000259782	CTD-2270L9.2	-0.453	-3.822	0.0001684	0.004331	Steatosis
ENSG00000175967	RP11-544L8__B.4	-0.403	-3.822	0.0001684	0.004331	Steatosis
ENSG00000010932	FMO1	0.776	3.821	0.0001689	0.004338	Steatosis
ENSG00000123933	MXD4	0.12	3.82	0.0001698	0.004357	Steatosis
ENSG00000157388	CACNA1D	0.171	3.818	0.0001712	0.004388	Steatosis
ENSG00000173227	SYT12	0.302	3.816	0.0001723	0.004409	Steatosis
ENSG00000170734	POLH	0.092	3.816	0.0001725	0.00441	Steatosis
ENSG00000151929	BAG3	0.177	3.815	0.000173	0.004419	Steatosis
ENSG00000248394	FOSL1P1	-0.197	-3.814	0.0001737	0.00443	Steatosis
ENSG00000154380	ENAH	0.155	3.814	0.000174	0.004434	Steatosis
ENSG00000125741	OPA3	0.099	3.812	0.000175	0.004448	Steatosis
ENSG00000171428	NAT1	-0.139	-3.812	0.0001751	0.004448	Steatosis
ENSG00000215018	COL28A1	-0.341	-3.812	0.0001752	0.004448	Steatosis
ENSG00000147168	IL2RG	0.256	3.809	0.0001773	0.004498	Steatosis
ENSG00000100413	POLR3H	-0.13	-3.807	0.0001787	0.004527	Steatosis
ENSG00000122642	FKBP9	0.11	3.806	0.000179	0.00453	Steatosis
ENSG00000176894	PXMP2	-0.187	-3.806	0.0001795	0.004534	Steatosis
ENSG00000135821	GLUL	0.251	3.805	0.0001797	0.004534	Steatosis
ENSG00000232940	HCG25	-0.216	-3.805	0.0001798	0.004534	Steatosis
ENSG00000240567	LINC02067	-0.563	-3.805	0.0001799	0.004534	Steatosis
ENSG00000170959	DCDC1	-0.243	-3.804	0.0001803	0.004537	Steatosis
ENSG00000151320	AKAP6	-0.124	-3.803	0.0001814	0.00456	Steatosis
ENSG00000259146	RP1-261D10.2	-0.24	-3.801	0.0001827	0.004588	Steatosis
ENSG00000143952	VPS54	-0.079	-3.8	0.0001835	0.004603	Steatosis
ENSG00000066739	ATG2B	-0.091	-3.798	0.0001844	0.004621	Steatosis
ENSG00000065150	IPO5	-0.11	-3.795	0.0001867	0.004673	Steatosis
ENSG00000086102	NFX1	-0.08	-3.795	0.0001871	0.004677	Steatosis
ENSG00000099617	EFNA2	0.29	3.793	0.0001882	0.0047	Steatosis
ENSG00000169862	CTNND2	0.33	3.792	0.0001891	0.004718	Steatosis
ENSG00000054148	PHPT1	0.134	3.791	0.0001894	0.00472	Steatosis
ENSG00000136457	CHAD	-0.261	-3.79	0.0001903	0.004735	Steatosis
ENSG00000087077	TRIP6	0.155	3.79	0.0001904	0.004735	Steatosis
ENSG00000165731	RET	0.665	3.79	0.0001907	0.004736	Steatosis
ENSG00000135387	CAPRIN1	0.07	3.789	0.0001912	0.004743	Steatosis
ENSG00000163958	ZDHHC19	-0.345	-3.788	0.0001916	0.004747	Steatosis
ENSG00000258227	CLEC5A	0.494	3.788	0.0001918	0.004748	Steatosis
ENSG00000198018	ENTPD7	0.177	3.787	0.0001926	0.004763	Steatosis
ENSG00000154767	XPC	-0.079	-3.786	0.0001935	0.004773	Steatosis
ENSG00000063660	GPC1	0.16	3.786	0.0001936	0.004773	Steatosis
ENSG00000073150	PANX2	-0.369	-3.785	0.0001938	0.004773	Steatosis
ENSG00000118777	ABCG2	-0.214	-3.785	0.0001939	0.004773	Steatosis
ENSG00000137106	GRHPR	-0.128	-3.785	0.0001941	0.004773	Steatosis
ENSG00000148795	CYP17A1	-0.47	-3.784	0.0001944	0.004776	Steatosis
ENSG00000174996	KLC2	0.189	3.784	0.0001947	0.004777	Steatosis
ENSG00000111642	CHD4	0.101	3.784	0.000195	0.004779	Steatosis
ENSG00000105550	FGF21	0.575	3.783	0.0001956	0.00479	Steatosis
ENSG00000154845	PPP4R1	0.088	3.782	0.0001965	0.004803	Steatosis
ENSG00000033627	ATP6V0A1	0.087	3.782	0.0001966	0.004803	Steatosis
ENSG00000176986	SEC24C	0.081	3.781	0.0001968	0.004803	Steatosis
ENSG00000054179	ENTPD2	0.327	3.78	0.0001977	0.00482	Steatosis
ENSG00000139220	PPFIA2	-0.437	-3.777	0.0002	0.004869	Steatosis
ENSG00000154258	ABCA9	-0.156	-3.776	0.0002011	0.004891	Steatosis
ENSG00000110047	EHD1	0.125	3.775	0.0002016	0.004899	Steatosis
ENSG00000181722	ZBTB20	-0.07	-3.773	0.0002029	0.004924	Steatosis
ENSG00000157184	CPT2	0.144	3.771	0.000205	0.004971	Steatosis
ENSG00000255182	CTD-2517M22.14	-0.246	-3.769	0.0002065	0.005001	Steatosis
ENSG00000164061	BSN	-0.257	-3.767	0.0002077	0.005024	Steatosis
ENSG00000141854	MISP3	0.257	3.767	0.0002079	0.005024	Steatosis
ENSG00000160588	MPZL3	0.153	3.766	0.0002083	0.005028	Steatosis
ENSG00000124508	BTN2A2	0.159	3.766	0.0002089	0.005038	Steatosis
ENSG00000174145	NWD2	-0.351	-3.765	0.0002092	0.005038	Steatosis
ENSG00000064601	CTSA	0.123	3.765	0.0002095	0.005038	Steatosis
ENSG00000175161	CADM2	-0.314	-3.765	0.0002096	0.005038	Steatosis
ENSG00000105810	CDK6	0.125	3.763	0.0002109	0.005065	Steatosis
ENSG00000106080	FKBP14	0.136	3.761	0.0002129	0.005106	Steatosis
ENSG00000161132	XXbac-B444P24.10	-0.675	-3.759	0.000214	0.005126	Steatosis
ENSG00000158077	NLRP14	-0.257	-3.759	0.0002141	0.005126	Steatosis
ENSG00000165694	FRMD7	0.642	3.759	0.0002144	0.005126	Steatosis
ENSG00000125652	ALKBH7	-0.158	-3.757	0.0002154	0.005145	Steatosis
ENSG00000198125	MB	0.647	3.753	0.000219	0.005221	Steatosis
ENSG00000236499	LINC00896	0.475	3.753	0.0002192	0.005221	Steatosis
ENSG00000197410	DCHS2	-0.382	-3.753	0.0002193	0.005221	Steatosis
ENSG00000160293	VAV2	0.128	3.749	0.0002226	0.005282	Steatosis
ENSG00000040531	CTNS	0.118	3.749	0.0002228	0.005282	Steatosis
ENSG00000023839	ABCC2	-0.122	-3.748	0.000223	0.005282	Steatosis
ENSG00000164002	EXO5	0.142	3.748	0.0002231	0.005282	Steatosis
ENSG00000107821	KAZALD1	0.278	3.748	0.0002233	0.005282	Steatosis
ENSG00000080802	CNOT4	-0.06	-3.748	0.0002235	0.005282	Steatosis
ENSG00000232558	KCND3-IT1	-0.302	-3.748	0.0002236	0.005282	Steatosis
ENSG00000156787	TBC1D31	0.136	3.747	0.0002237	0.005282	Steatosis
ENSG00000127838	PNKD	0.145	3.747	0.0002242	0.005287	Steatosis
ENSG00000140025	EFCAB11	0.154	3.746	0.0002245	0.005288	Steatosis
ENSG00000235200	LINC01702	-0.272	-3.745	0.0002256	0.005309	Steatosis
ENSG00000252643	RNU6-1136P	-0.406	-3.744	0.0002263	0.00532	Steatosis
ENSG00000079156	OSBPL6	-0.252	-3.742	0.0002279	0.005352	Steatosis
ENSG00000121101	TEX14	-0.402	-3.742	0.0002286	0.005364	Steatosis
ENSG00000106462	EZH2	0.184	3.74	0.0002304	0.0054	Steatosis
ENSG00000140525	FANCI	0.194	3.737	0.0002327	0.005448	Steatosis
ENSG00000177943	MAMDC4	0.435	3.735	0.0002342	0.005478	Steatosis
ENSG00000224078	SNHG14	-0.121	-3.733	0.0002358	0.005507	Steatosis
ENSG00000148158	SNX30	0.075	3.733	0.000236	0.005507	Steatosis
ENSG00000151892	GFRA1	0.147	3.733	0.0002362	0.005507	Steatosis
ENSG00000173757	STAT5B	-0.058	-3.732	0.0002367	0.005513	Steatosis
ENSG00000164742	ADCY1	-0.181	-3.731	0.0002375	0.005526	Steatosis
ENSG00000095380	NANS	0.133	3.73	0.0002387	0.005549	Steatosis
ENSG00000090339	ICAM1	0.207	3.73	0.0002392	0.005554	Steatosis
ENSG00000183496	MEX3B	0.359	3.729	0.0002398	0.005562	Steatosis
ENSG00000160551	TAOK1	0.069	3.727	0.0002412	0.005586	Steatosis
ENSG00000189419	SPATA41	-0.305	-3.727	0.0002413	0.005586	Steatosis
ENSG00000176619	LMNB2	0.154	3.725	0.0002431	0.005622	Steatosis
ENSG00000179630	LACC1	0.185	3.723	0.0002456	0.005673	Steatosis
ENSG00000197150	ABCB8	0.112	3.721	0.000247	0.005698	Steatosis
ENSG00000061938	TNK2	0.203	3.721	0.0002471	0.005698	Steatosis
ENSG00000117984	CTSD	0.157	3.721	0.0002474	0.005698	Steatosis
ENSG00000231365	RP11-418J17.1	-0.139	-3.718	0.0002494	0.005737	Steatosis
ENSG00000120526	NUDCD1	-0.107	-3.717	0.0002504	0.005755	Steatosis
ENSG00000095574	IKZF5	-0.105	-3.717	0.000251	0.005761	Steatosis
ENSG00000162783	IER5	0.186	3.717	0.0002512	0.005761	Steatosis
ENSG00000185905	C16orf54	0.275	3.715	0.000253	0.005798	Steatosis
ENSG00000222019	URAHP	-0.153	-3.714	0.0002535	0.005803	Steatosis
ENSG00000247199	RP11-373N22.3	-0.19	-3.714	0.0002539	0.005806	Steatosis
ENSG00000162769	FLVCR1	0.179	3.713	0.0002543	0.005809	Steatosis
ENSG00000168393	DTYMK	0.129	3.711	0.000256	0.005841	Steatosis
ENSG00000083123	BCKDHB	-0.118	-3.71	0.0002572	0.005863	Steatosis
ENSG00000109184	DCUN1D4	-0.111	-3.709	0.0002581	0.005877	Steatosis
ENSG00000236088	COX10-AS1	-0.155	-3.707	0.0002599	0.005908	Steatosis
ENSG00000130270	ATP8B3	0.234	3.707	0.0002599	0.005908	Steatosis
ENSG00000085840	ORC1	0.406	3.707	0.0002604	0.005912	Steatosis
ENSG00000158055	GRHL3	-0.313	-3.705	0.0002622	0.005947	Steatosis
ENSG00000141959	PFKL	0.11	3.704	0.000263	0.00596	Steatosis
ENSG00000257576	HSPD1P4	-0.409	-3.704	0.0002633	0.00596	Steatosis
ENSG00000106683	LIMK1	0.175	3.703	0.0002639	0.005967	Steatosis
ENSG00000167378	IRGQ	0.084	3.699	0.0002678	0.006049	Steatosis
ENSG00000129595	EPB41L4A	0.208	3.699	0.0002684	0.006057	Steatosis
ENSG00000051620	HEBP2	-0.132	-3.698	0.0002689	0.006061	Steatosis
ENSG00000277556	OR13C5	-0.501	-3.697	0.0002699	0.00608	Steatosis
ENSG00000116754	SRSF11	-0.066	-3.696	0.0002709	0.006095	Steatosis
ENSG00000229886	RP5-1132H15.3	-0.316	-3.695	0.000272	0.006113	Steatosis
ENSG00000234546	LINC01759	0.421	3.694	0.0002731	0.006129	Steatosis
ENSG00000277829	RP5-1054A22.4	0.514	3.694	0.0002734	0.006129	Steatosis
ENSG00000106701	FSD1L	0.214	3.694	0.0002735	0.006129	Steatosis
ENSG00000119121	TRPM6	-0.351	-3.693	0.0002739	0.006131	Steatosis
ENSG00000241935	HOGA1	-0.222	-3.692	0.0002747	0.006144	Steatosis
ENSG00000187109	NAP1L1	0.09	3.691	0.0002766	0.006175	Steatosis
ENSG00000108187	PBLD	-0.104	-3.691	0.0002766	0.006175	Steatosis
ENSG00000122335	SERAC1	0.117	3.69	0.0002775	0.006188	Steatosis
ENSG00000132623	ANKEF1	0.133	3.688	0.0002789	0.006213	Steatosis
ENSG00000167711	SERPINF2	-0.118	-3.687	0.00028	0.006231	Steatosis
ENSG00000166913	YWHAB	0.083	3.686	0.0002819	0.006257	Steatosis
ENSG00000121570	DPPA4	-0.347	-3.685	0.000282	0.006257	Steatosis
ENSG00000260710	RP11-616M22.7	0.323	3.685	0.000282	0.006257	Steatosis
ENSG00000107679	PLEKHA1	-0.082	-3.685	0.0002823	0.006258	Steatosis
ENSG00000255864	RP11-444D3.1	-0.127	-3.684	0.0002834	0.006277	Steatosis
ENSG00000109670	FBXW7	-0.088	-3.682	0.0002856	0.006318	Steatosis
ENSG00000197903	HIST1H2BK	0.152	3.68	0.0002878	0.006361	Steatosis
ENSG00000154864	PIEZO2	0.16	3.679	0.0002884	0.006369	Steatosis
ENSG00000184675	AMER1	-0.137	-3.679	0.0002891	0.006377	Steatosis
ENSG00000185896	LAMP1	0.134	3.677	0.0002906	0.006403	Steatosis
ENSG00000106636	YKT6	0.101	3.676	0.0002916	0.00642	Steatosis
ENSG00000125775	SDCBP2	0.346	3.676	0.0002922	0.006427	Steatosis
ENSG00000186638	KIF24	0.228	3.675	0.000293	0.006437	Steatosis
ENSG00000054793	ATP9A	0.155	3.673	0.0002949	0.006473	Steatosis
ENSG00000102048	ASB9	-0.359	-3.672	0.0002961	0.006494	Steatosis
ENSG00000130338	TULP4	0.075	3.671	0.0002978	0.006524	Steatosis
ENSG00000100239	PPP6R2	-0.109	-3.67	0.0002984	0.00653	Steatosis
ENSG00000250056	LINC01018	-0.183	-3.67	0.0002986	0.00653	Steatosis
ENSG00000196865	NHLRC2	-0.077	-3.668	0.0003006	0.006566	Steatosis
ENSG00000264247	LINC00909	-0.087	-3.668	0.0003008	0.006566	Steatosis
ENSG00000279693	RP11-71L14.3	0.428	3.667	0.0003022	0.006588	Steatosis
ENSG00000148057	IDNK	-0.157	-3.667	0.0003025	0.006589	Steatosis
ENSG00000112234	FBXL4	-0.096	-3.666	0.0003036	0.006606	Steatosis
ENSG00000271699	SNX29P2	-0.25	-3.665	0.0003044	0.006617	Steatosis
ENSG00000139144	PIK3C2G	-0.12	-3.664	0.0003049	0.006619	Steatosis
ENSG00000235173	HGH1	0.124	3.664	0.0003052	0.006619	Steatosis
ENSG00000224063	AC007319.1	-0.255	-3.664	0.0003055	0.006619	Steatosis
ENSG00000236333	TRHDE-AS1	0.561	3.664	0.0003056	0.006619	Steatosis
ENSG00000157450	RNF111	-0.057	-3.663	0.0003063	0.006626	Steatosis
ENSG00000210144	MT-TY	-0.401	-3.661	0.0003091	0.006682	Steatosis
ENSG00000159388	BTG2	0.214	3.659	0.0003112	0.006721	Steatosis
ENSG00000198429	ZNF69	-0.138	-3.658	0.0003127	0.006745	Steatosis
ENSG00000148773	MKI67	0.345	3.657	0.0003132	0.006751	Steatosis
ENSG00000272774	RP11-433A10.3	0.434	3.657	0.0003139	0.006759	Steatosis
ENSG00000137309	HMGA1	0.178	3.656	0.0003145	0.006765	Steatosis
ENSG00000164830	OXR1	-0.111	-3.655	0.000316	0.00679	Steatosis
ENSG00000076003	MCM6	0.289	3.654	0.0003167	0.006799	Steatosis
ENSG00000136731	UGGT1	0.102	3.653	0.0003179	0.006819	Steatosis
ENSG00000146038	DCDC2	0.307	3.652	0.0003197	0.006852	Steatosis
ENSG00000167107	ACSF2	0.157	3.651	0.0003203	0.006857	Steatosis
ENSG00000116815	CD58	0.136	3.65	0.0003218	0.006884	Steatosis
ENSG00000165591	FAAH2	-0.196	-3.649	0.0003227	0.006894	Steatosis
ENSG00000259953	RP11-4O1.2	0.232	3.649	0.0003233	0.006901	Steatosis
ENSG00000119812	FAM98A	0.126	3.647	0.0003257	0.006946	Steatosis
ENSG00000083807	SLC27A5	-0.152	-3.645	0.000327	0.006967	Steatosis
ENSG00000175048	ZDHHC14	0.135	3.644	0.0003283	0.006989	Steatosis
ENSG00000111605	CPSF6	-0.066	-3.643	0.0003304	0.007027	Steatosis
ENSG00000159461	AMFR	0.102	3.642	0.0003309	0.007029	Steatosis
ENSG00000178031	ADAMTSL1	-0.233	-3.642	0.0003312	0.007029	Steatosis
ENSG00000251443	LINC02160	-0.639	-3.641	0.0003319	0.007039	Steatosis
ENSG00000198732	SMOC1	-0.143	-3.641	0.0003329	0.007052	Steatosis
ENSG00000160785	SLC25A44	0.129	3.64	0.0003332	0.007052	Steatosis
ENSG00000177707	NECTIN3	-0.09	-3.64	0.000334	0.007063	Steatosis
ENSG00000165171	WBSCR27	-0.299	-3.638	0.0003359	0.007096	Steatosis
ENSG00000092036	HAUS4	-0.165	-3.638	0.0003362	0.007097	Steatosis
ENSG00000135272	MDFIC	0.126	3.637	0.0003373	0.007113	Steatosis
ENSG00000100012	SEC14L3	0.316	3.636	0.0003383	0.007127	Steatosis
ENSG00000260329	RP11-412D9.4	-0.225	-3.636	0.0003391	0.007137	Steatosis
ENSG00000124209	RAB22A	0.08	3.635	0.0003398	0.007146	Steatosis
ENSG00000263961	C1orf186	0.439	3.633	0.0003423	0.007192	Steatosis
ENSG00000250061	RP11-541P9.3	-0.294	-3.633	0.0003427	0.007192	Steatosis
ENSG00000198650	TAT	-0.417	-3.632	0.0003438	0.00721	Steatosis
ENSG00000104290	FZD3	0.182	3.63	0.0003463	0.007252	Steatosis
ENSG00000160803	UBQLN4	0.095	3.63	0.0003465	0.007252	Steatosis
ENSG00000147679	UTP23	-0.086	-3.629	0.0003475	0.007266	Steatosis
ENSG00000197879	MYO1C	0.107	3.628	0.0003482	0.007274	Steatosis
ENSG00000165512	ZNF22	-0.098	-3.627	0.0003493	0.007291	Steatosis
ENSG00000197594	ENPP1	-0.119	-3.625	0.0003519	0.007335	Steatosis
ENSG00000124564	SLC17A3	-0.26	-3.625	0.0003523	0.007335	Steatosis
ENSG00000272695	GAS6-AS2	0.438	3.625	0.0003524	0.007335	Steatosis
ENSG00000107954	NEURL1	-0.429	-3.624	0.000354	0.007357	Steatosis
ENSG00000142230	SAE1	0.098	3.624	0.0003541	0.007357	Steatosis
ENSG00000246705	H2AFJ	0.164	3.621	0.0003573	0.007417	Steatosis
ENSG00000125257	ABCC4	0.251	3.621	0.000358	0.007423	Steatosis
ENSG00000165175	MID1IP1	0.228	3.618	0.0003613	0.007485	Steatosis
ENSG00000025800	KPNA6	0.067	3.616	0.0003638	0.007531	Steatosis
ENSG00000117724	CENPF	0.235	3.616	0.0003645	0.007535	Steatosis
ENSG00000197977	ELOVL2	0.334	3.616	0.0003647	0.007535	Steatosis
ENSG00000198945	L3MBTL3	-0.171	-3.615	0.000365	0.007535	Steatosis
ENSG00000250350	RP11-731D1.3	-0.323	-3.614	0.0003665	0.007559	Steatosis
ENSG00000234770	GULOP	-0.263	-3.613	0.000368	0.007581	Steatosis
ENSG00000242265	PEG10	0.606	3.613	0.0003683	0.007581	Steatosis
ENSG00000143434	SEMA6C	-0.215	-3.612	0.0003691	0.007591	Steatosis
ENSG00000114248	LRRC31	0.281	3.612	0.0003702	0.007607	Steatosis
ENSG00000112685	EXOC2	0.086	3.611	0.0003713	0.00762	Steatosis
ENSG00000157227	MMP14	0.162	3.611	0.0003715	0.00762	Steatosis
ENSG00000163116	STPG2	-0.18	-3.61	0.0003723	0.007621	Steatosis
ENSG00000102221	JADE3	-0.101	-3.61	0.0003726	0.007621	Steatosis
ENSG00000156011	PSD3	-0.198	-3.61	0.0003726	0.007621	Steatosis
ENSG00000131778	CHD1L	0.143	3.61	0.0003729	0.007621	Steatosis
ENSG00000185624	P4HB	0.147	3.609	0.0003735	0.007625	Steatosis
ENSG00000148339	SLC25A25	-0.302	-3.609	0.0003739	0.007627	Steatosis
ENSG00000170776	AKAP13	-0.09	-3.608	0.0003752	0.007646	Steatosis
ENSG00000131788	PIAS3	0.115	3.608	0.0003758	0.00765	Steatosis
ENSG00000132199	ENOSF1	-0.105	-3.607	0.000376	0.00765	Steatosis
ENSG00000274267	HIST1H3B	0.385	3.606	0.0003773	0.007663	Steatosis
ENSG00000236378	RP11-394G3.2	-0.451	-3.606	0.0003774	0.007663	Steatosis
ENSG00000143951	WDPCP	0.13	3.604	0.0003803	0.007715	Steatosis
ENSG00000169439	SDC2	-0.117	-3.603	0.000382	0.007734	Steatosis
ENSG00000094916	CBX5	0.08	3.603	0.0003821	0.007734	Steatosis
ENSG00000242889	RN7SL449P	0.388	3.603	0.0003824	0.007734	Steatosis
ENSG00000200701	RNU6-674P	-0.423	-3.603	0.0003826	0.007734	Steatosis
ENSG00000148358	GPR107	0.064	3.601	0.0003842	0.00776	Steatosis
ENSG00000131183	SLC34A1	-0.271	-3.601	0.0003849	0.007767	Steatosis
ENSG00000119938	PPP1R3C	0.316	3.601	0.0003852	0.007767	Steatosis
ENSG00000102471	NDFIP2	-0.12	-3.6	0.0003862	0.007775	Steatosis
ENSG00000118482	PHF3	-0.073	-3.6	0.0003864	0.007775	Steatosis
ENSG00000188483	IER5L	0.302	3.6	0.0003867	0.007775	Steatosis
ENSG00000036448	MYOM2	-0.315	-3.599	0.000387	0.007775	Steatosis
ENSG00000236753	MKLN1-AS	0.317	3.599	0.0003878	0.007783	Steatosis
ENSG00000236810	ELOA-AS1	-0.159	-3.599	0.0003881	0.007783	Steatosis
ENSG00000178562	CD28	0.265	3.596	0.0003923	0.007855	Steatosis
ENSG00000112983	BRD8	-0.094	-3.596	0.0003924	0.007855	Steatosis
ENSG00000108465	CDK5RAP3	-0.1	-3.595	0.0003929	0.007858	Steatosis
ENSG00000103091	WDR59	-0.106	-3.595	0.0003934	0.00786	Steatosis
ENSG00000114554	PLXNA1	0.147	3.595	0.0003939	0.007863	Steatosis
ENSG00000172828	CES3	0.168	3.593	0.0003966	0.007911	Steatosis
ENSG00000181656	GPR88	-0.625	-3.592	0.0003981	0.007932	Steatosis
ENSG00000155380	SLC16A1	-0.284	-3.592	0.0003983	0.007932	Steatosis
ENSG00000118960	HS1BP3	0.104	3.591	0.0003995	0.007949	Steatosis
ENSG00000186810	CXCR3	0.426	3.589	0.0004014	0.007978	Steatosis
ENSG00000231742	LINC01273	-0.294	-3.589	0.0004025	0.007994	Steatosis
ENSG00000186472	PCLO	0.394	3.587	0.0004057	0.008049	Steatosis
ENSG00000197102	DYNC1H1	0.06	3.585	0.0004077	0.008081	Steatosis
ENSG00000269353	AC092071.1	-0.598	-3.585	0.0004083	0.008081	Steatosis
ENSG00000137819	PAQR5	0.291	3.585	0.0004084	0.008081	Steatosis
ENSG00000276043	UHRF1	0.46	3.584	0.0004091	0.008085	Steatosis
ENSG00000156162	DPY19L4	-0.107	-3.584	0.0004096	0.008085	Steatosis
ENSG00000186377	CYP4X1	-0.239	-3.584	0.0004097	0.008085	Steatosis
ENSG00000139083	ETV6	0.093	3.584	0.00041	0.008085	Steatosis
ENSG00000164406	LEAP2	0.225	3.582	0.0004119	0.008115	Steatosis
ENSG00000145349	CAMK2D	-0.087	-3.581	0.0004134	0.008137	Steatosis
ENSG00000168528	SERINC2	0.158	3.579	0.0004171	0.008203	Steatosis
ENSG00000148219	ASTN2	0.13	3.578	0.0004178	0.008208	Steatosis
ENSG00000226798	RP11-289F5.1	-0.706	-3.578	0.0004181	0.008208	Steatosis
ENSG00000105559	PLEKHA4	-0.223	-3.577	0.0004203	0.008244	Steatosis
ENSG00000154263	ABCA10	-0.253	-3.577	0.0004206	0.008244	Steatosis
ENSG00000166855	CLPX	-0.085	-3.575	0.0004227	0.008278	Steatosis
ENSG00000001626	CFTR	0.316	3.575	0.0004234	0.008284	Steatosis
ENSG00000103356	EARS2	0.093	3.574	0.0004246	0.0083	Steatosis
ENSG00000283097	RP11-165N12.2	-0.543	-3.573	0.0004261	0.008323	Steatosis
ENSG00000105784	RUNDC3B	-0.145	-3.573	0.0004265	0.008323	Steatosis
ENSG00000259877	RP11-46C24.7	-0.14	-3.572	0.0004272	0.008329	Steatosis
ENSG00000100836	PABPN1	0.081	3.571	0.0004287	0.008352	Steatosis
ENSG00000150907	FOXO1	-0.184	-3.57	0.0004306	0.00838	Steatosis
ENSG00000129596	CDO1	-0.133	-3.57	0.0004313	0.008383	Steatosis
ENSG00000176476	SGF29	-0.102	-3.57	0.0004315	0.008383	Steatosis
ENSG00000115652	UXS1	0.099	3.568	0.0004332	0.008411	Steatosis
ENSG00000181467	RAP2B	0.125	3.568	0.0004343	0.008423	Steatosis
ENSG00000231134	TCF7L1-IT1	-0.264	-3.568	0.0004346	0.008423	Steatosis
ENSG00000114850	SSR3	0.128	3.567	0.0004353	0.008428	Steatosis
ENSG00000173598	NUDT4	-0.177	-3.566	0.0004363	0.008442	Steatosis
ENSG00000149925	ALDOA	0.126	3.566	0.000437	0.008447	Steatosis
ENSG00000048991	R3HDM1	0.072	3.565	0.0004386	0.008471	Steatosis
ENSG00000148690	FRA10AC1	-0.094	-3.563	0.0004422	0.008523	Steatosis
ENSG00000226442	AC006037.2	-0.496	-3.563	0.0004424	0.008523	Steatosis
ENSG00000196335	STK31	-0.235	-3.562	0.0004432	0.008523	Steatosis
ENSG00000261824	LINC00662	-0.1	-3.562	0.0004433	0.008523	Steatosis
ENSG00000005981	ASB4	-0.302	-3.562	0.0004433	0.008523	Steatosis
ENSG00000116830	TTF2	0.119	3.562	0.0004436	0.008523	Steatosis
ENSG00000167701	GPT	-0.197	-3.561	0.0004448	0.00854	Steatosis
ENSG00000100814	CCNB1IP1	-0.161	-3.56	0.0004472	0.008578	Steatosis
ENSG00000129187	DCTD	-0.097	-3.558	0.0004492	0.0086	Steatosis
ENSG00000114541	FRMD4B	-0.111	-3.558	0.0004495	0.0086	Steatosis
ENSG00000213062	RP1-206D15.6	-0.288	-3.558	0.0004495	0.0086	Steatosis
ENSG00000002834	LASP1	0.114	3.557	0.0004511	0.008623	Steatosis
ENSG00000248008	NRAV	0.16	3.557	0.0004516	0.008626	Steatosis
ENSG00000180626	ZNF594	-0.127	-3.556	0.0004533	0.00865	Steatosis
ENSG00000102900	NUP93	0.107	3.555	0.0004542	0.008661	Steatosis
ENSG00000234456	MAGI2-AS3	-0.136	-3.555	0.0004546	0.008661	Steatosis
ENSG00000163754	GYG1	0.129	3.552	0.0004601	0.008758	Steatosis
ENSG00000196169	KIF19	-0.256	-3.551	0.0004618	0.008783	Steatosis
ENSG00000099810	MTAP	-0.069	-3.55	0.0004631	0.008801	Steatosis
ENSG00000162688	AGL	-0.136	-3.549	0.000464	0.00881	Steatosis
ENSG00000231925	TAPBP	0.126	3.549	0.0004648	0.008814	Steatosis
ENSG00000104081	BMF	0.185	3.549	0.000465	0.008814	Steatosis
ENSG00000102931	ARL2BP	0.112	3.547	0.0004681	0.008866	Steatosis
ENSG00000258694	RP11-1033H12.1	-0.579	-3.546	0.0004692	0.008876	Steatosis
ENSG00000165934	CPSF2	0.081	3.546	0.0004696	0.008876	Steatosis
ENSG00000230590	FTX	-0.061	-3.546	0.0004698	0.008876	Steatosis
ENSG00000107863	ARHGAP21	0.078	3.545	0.0004711	0.008892	Steatosis
ENSG00000261420	RP1-168L15.5	-0.233	-3.545	0.0004719	0.008899	Steatosis
ENSG00000247774	PCED1B-AS1	0.262	3.544	0.0004726	0.008905	Steatosis
ENSG00000270977	AC015849.16	0.321	3.544	0.0004731	0.008908	Steatosis
ENSG00000124374	PAIP2B	-0.135	-3.543	0.0004745	0.008926	Steatosis
ENSG00000116962	NID1	-0.123	-3.543	0.0004751	0.008928	Steatosis
ENSG00000102081	FMR1	-0.082	-3.543	0.0004754	0.008928	Steatosis
ENSG00000094804	CDC6	0.46	3.542	0.0004769	0.00895	Steatosis
ENSG00000155875	SAXO1	-0.318	-3.542	0.0004775	0.008953	Steatosis
ENSG00000064687	ABCA7	0.191	3.541	0.0004779	0.008953	Steatosis
ENSG00000075292	ZNF638	-0.07	-3.54	0.0004797	0.00898	Steatosis
ENSG00000134375	TIMM17A	0.149	3.54	0.0004805	0.008987	Steatosis
ENSG00000178556	CKS1BP6	-0.511	-3.538	0.0004832	0.00903	Steatosis
ENSG00000172578	KLHL6	0.225	3.537	0.000485	0.009056	Steatosis
ENSG00000265095	FTLP12	-0.491	-3.536	0.0004869	0.009085	Steatosis
ENSG00000111713	GYS2	-0.13	-3.535	0.0004885	0.009106	Steatosis
ENSG00000174373	RALGAPA1	-0.065	-3.534	0.0004902	0.00913	Steatosis
ENSG00000187741	FANCA	0.227	3.534	0.0004907	0.009132	Steatosis
ENSG00000159110	IFNAR2	0.118	3.532	0.0004939	0.009183	Steatosis
ENSG00000181744	C3orf58	-0.184	-3.532	0.0004943	0.009183	Steatosis
ENSG00000148655	C10orf11	0.107	3.531	0.000495	0.00919	Steatosis
ENSG00000251177	RP11-401E5.2	-0.627	-3.53	0.0004982	0.009242	Steatosis
ENSG00000196090	PTPRT	-0.346	-3.529	0.0004994	0.009251	Steatosis
ENSG00000166888	STAT6	-0.1	-3.529	0.0004995	0.009251	Steatosis
ENSG00000236739	CLIC4P1	-0.326	-3.528	0.0005008	0.009266	Steatosis
ENSG00000136436	CALCOCO2	-0.058	-3.528	0.0005021	0.009283	Steatosis
ENSG00000100336	APOL4	-0.368	-3.527	0.0005033	0.009292	Steatosis
ENSG00000113552	GNPDA1	0.128	3.527	0.0005034	0.009292	Steatosis
ENSG00000175727	MLXIP	0.138	3.526	0.0005044	0.009303	Steatosis
ENSG00000008513	ST3GAL1	-0.164	-3.525	0.0005067	0.009335	Steatosis
ENSG00000228906	RP13-216E22.4	-0.135	-3.525	0.000507	0.009335	Steatosis
ENSG00000136040	PLXNC1	0.235	3.523	0.0005098	0.009379	Steatosis
ENSG00000169609	C15orf40	-0.093	-3.523	0.0005103	0.00938	Steatosis
ENSG00000182134	TDRKH	0.203	3.521	0.0005144	0.009447	Steatosis
ENSG00000153790	C7orf31	0.206	3.52	0.0005163	0.009475	Steatosis
ENSG00000082212	ME2	0.128	3.518	0.0005187	0.009508	Steatosis
ENSG00000116044	NFE2L2	-0.126	-3.518	0.0005189	0.009508	Steatosis
ENSG00000062485	CS	0.095	3.518	0.0005198	0.009516	Steatosis
ENSG00000166557	TMED3	0.179	3.516	0.0005224	0.009557	Steatosis
ENSG00000134780	DAGLA	0.238	3.516	0.000523	0.009558	Steatosis
ENSG00000185347	C14orf80	0.211	3.515	0.0005248	0.009579	Steatosis
ENSG00000100612	DHRS7	0.217	3.515	0.0005249	0.009579	Steatosis
ENSG00000100865	CINP	-0.075	-3.515	0.0005256	0.009584	Steatosis
ENSG00000070601	FRMPD1	0.4	3.514	0.0005277	0.009614	Steatosis
ENSG00000255163	HSPE1P18	0.446	3.513	0.0005284	0.009614	Steatosis
ENSG00000089094	KDM2B	-0.133	-3.513	0.0005285	0.009614	Steatosis
ENSG00000158966	CACHD1	0.172	3.512	0.0005315	0.009659	Steatosis
ENSG00000142327	RNPEPL1	0.122	3.511	0.0005319	0.009659	Steatosis
ENSG00000048140	TSPAN17	0.112	3.511	0.0005333	0.009677	Steatosis
ENSG00000112319	EYA4	-0.52	-3.51	0.0005345	0.009688	Steatosis
ENSG00000005238	FAM214B	0.121	3.51	0.0005348	0.009688	Steatosis
ENSG00000120708	TGFBI	0.17	3.509	0.0005361	0.009704	Steatosis
ENSG00000066117	SMARCD1	0.079	3.507	0.0005404	0.009773	Steatosis
ENSG00000204178	TMEM57	-0.092	-3.506	0.0005416	0.009785	Steatosis
ENSG00000138115	CYP2C8	-0.168	-3.506	0.0005418	0.009785	Steatosis
ENSG00000132821	VSTM2L	0.368	3.506	0.000543	0.009797	Steatosis
ENSG00000118094	TREH	0.503	3.505	0.0005447	0.00982	Steatosis
ENSG00000119943	PYROXD2	0.31	3.502	0.0005495	0.009898	Steatosis
ENSG00000203886	CYP17A1-AS1	-0.312	-3.501	0.0005518	0.009932	Steatosis
ENSG00000169174	PCSK9	0.28	3.5	0.000554	0.009964	Steatosis
ENSG00000130038	CRACR2A	0.169	3.5	0.0005545	0.009965	Steatosis
ENSG00000168395	ING5	-0.105	-3.497	0.0005597	0.01005	Steatosis
ENSG00000275995	CTD-2240J17.4	-0.253	-3.497	0.0005604	0.01006	Steatosis
ENSG00000266744	RP11-131K5.1	-0.267	-3.496	0.000562	0.01006	Steatosis
ENSG00000170606	HSPA4	0.113	3.496	0.0005621	0.01006	Steatosis
ENSG00000030110	BAK1	0.167	3.496	0.0005625	0.01006	Steatosis
ENSG00000166206	GABRB3	0.572	3.496	0.0005629	0.01006	Steatosis
ENSG00000119969	HELLS	0.28	3.496	0.0005631	0.01006	Steatosis
ENSG00000116212	LRRC42	0.122	3.493	0.0005675	0.01013	Steatosis
ENSG00000077152	UBE2T	0.438	3.49	0.0005746	0.01025	Steatosis
ENSG00000186106	ANKRD46	-0.106	-3.489	0.0005767	0.01028	Steatosis
ENSG00000147872	PLIN2	0.286	3.488	0.0005791	0.01032	Steatosis
ENSG00000149177	PTPRJ	0.084	3.487	0.0005799	0.01032	Steatosis
ENSG00000160741	CRTC2	-0.091	-3.487	0.0005801	0.01032	Steatosis
ENSG00000196455	PIK3R4	-0.094	-3.485	0.0005836	0.01037	Steatosis
ENSG00000171817	ZNF540	-0.109	-3.485	0.0005842	0.01037	Steatosis
ENSG00000233215	LINC01687	-0.159	-3.485	0.0005847	0.01037	Steatosis
ENSG00000248740	RP11-328K4.1	-0.199	-3.485	0.0005852	0.01038	Steatosis
ENSG00000176055	MBLAC2	-0.098	-3.484	0.0005876	0.01041	Steatosis
ENSG00000187164	SHTN1	0.089	3.482	0.0005917	0.01048	Steatosis
ENSG00000215788	TNFRSF25	0.194	3.48	0.0005958	0.01054	Steatosis
ENSG00000014914	MTMR11	0.25	3.478	0.0005995	0.0106	Steatosis
ENSG00000131127	ZNF141	-0.081	-3.477	0.0006022	0.01063	Steatosis
ENSG00000147324	MFHAS1	0.108	3.476	0.0006036	0.01065	Steatosis
ENSG00000175283	DOLK	0.132	3.475	0.0006057	0.01067	Steatosis
ENSG00000196411	EPHB4	-0.155	-3.475	0.0006057	0.01067	Steatosis
ENSG00000273703	HIST1H2BM	0.41	3.475	0.0006062	0.01067	Steatosis
ENSG00000141367	CLTC	0.097	3.474	0.000607	0.01068	Steatosis
ENSG00000171813	PWWP2B	0.182	3.473	0.0006101	0.01072	Steatosis
ENSG00000107164	FUBP3	-0.062	-3.472	0.0006125	0.01076	Steatosis
ENSG00000168405	CMAHP	-0.245	-3.471	0.0006145	0.01078	Steatosis
ENSG00000260895	RP11-554A11.7	-0.515	-3.471	0.0006146	0.01078	Steatosis
ENSG00000158483	FAM86C1	0.185	3.47	0.0006166	0.01081	Steatosis
ENSG00000227634	LINC01714	-0.387	-3.469	0.0006188	0.01083	Steatosis
ENSG00000152217	SETBP1	-0.115	-3.469	0.0006196	0.01084	Steatosis
ENSG00000163214	DHX57	0.091	3.468	0.0006208	0.01085	Steatosis
ENSG00000160584	SIK3	-0.112	-3.466	0.0006245	0.01091	Steatosis
ENSG00000260468	LINC01290	-0.31	-3.466	0.0006261	0.01093	Steatosis
ENSG00000120054	CPN1	-0.118	-3.465	0.0006282	0.01096	Steatosis
ENSG00000065325	GLP2R	-0.246	-3.464	0.0006289	0.01096	Steatosis
ENSG00000152078	TMEM56	-0.151	-3.464	0.0006308	0.01098	Steatosis
ENSG00000160908	ZNF394	-0.072	-3.463	0.0006315	0.01099	Steatosis
ENSG00000204120	GIGYF2	-0.053	-3.46	0.0006379	0.01109	Steatosis
ENSG00000162704	ARPC5	0.111	3.46	0.0006385	0.01109	Steatosis
ENSG00000164402	44812	0.102	3.46	0.0006397	0.0111	Steatosis
ENSG00000133488	SEC14L4	0.207	3.459	0.0006401	0.0111	Steatosis
ENSG00000110422	HIPK3	-0.072	-3.459	0.0006419	0.01113	Steatosis
ENSG00000130332	LSM7	0.135	3.458	0.0006439	0.01115	Steatosis
ENSG00000176593	CTD-2368P22.1	0.125	3.457	0.0006455	0.01117	Steatosis
ENSG00000160408	ST6GALNAC6	-0.119	-3.457	0.0006459	0.01117	Steatosis
ENSG00000171055	FEZ2	0.106	3.457	0.0006465	0.01117	Steatosis
ENSG00000101412	E2F1	0.477	3.456	0.0006477	0.01118	Steatosis
ENSG00000139641	ESYT1	0.106	3.455	0.0006504	0.01122	Steatosis
ENSG00000187801	ZFP69B	0.238	3.455	0.0006508	0.01122	Steatosis
ENSG00000104142	VPS18	0.099	3.453	0.0006539	0.01126	Steatosis
ENSG00000125534	PPDPF	0.208	3.453	0.0006544	0.01127	Steatosis
ENSG00000148680	HTR7	0.381	3.452	0.000656	0.01129	Steatosis
ENSG00000105738	SIPA1L3	0.112	3.452	0.0006573	0.0113	Steatosis
ENSG00000258813	RP11-109N23.4	-0.422	-3.451	0.0006604	0.01134	Steatosis
ENSG00000255472	RP11-998D10.1	-0.359	-3.45	0.0006616	0.01135	Steatosis
ENSG00000145868	FBXO38	-0.091	-3.449	0.0006632	0.01137	Steatosis
ENSG00000184999	SLC22A10	-0.456	-3.449	0.0006637	0.01137	Steatosis
ENSG00000231035	RPL7L1P9	0.364	3.449	0.000665	0.01139	Steatosis
ENSG00000174469	CNTNAP2	0.272	3.448	0.0006663	0.0114	Steatosis
ENSG00000283162	RP11-403F21.4	0.538	3.447	0.0006692	0.01144	Steatosis
ENSG00000044115	CTNNA1	0.082	3.446	0.0006706	0.01145	Steatosis
ENSG00000117859	OSBPL9	-0.083	-3.446	0.000671	0.01145	Steatosis
ENSG00000159023	EPB41	0.077	3.446	0.0006714	0.01145	Steatosis
ENSG00000189298	ZKSCAN3	0.1	3.446	0.0006717	0.01145	Steatosis
ENSG00000181284	TMEM102	0.172	3.442	0.0006796	0.01157	Steatosis
ENSG00000112159	MDN1	-0.237	-3.442	0.0006799	0.01157	Steatosis
ENSG00000276144	ABC12-49244600F4.4	-0.204	-3.44	0.0006851	0.01165	Steatosis
ENSG00000257151	PWAR6	-0.12	-3.44	0.0006862	0.01166	Steatosis
ENSG00000085377	PREP	0.085	3.439	0.0006867	0.01166	Steatosis
ENSG00000137288	UQCC2	0.108	3.439	0.0006882	0.01168	Steatosis
ENSG00000011258	MBTD1	-0.085	-3.438	0.0006907	0.0117	Steatosis
ENSG00000160862	AZGP1	-0.14	-3.438	0.0006908	0.0117	Steatosis
ENSG00000095637	SORBS1	-0.094	-3.438	0.0006911	0.0117	Steatosis
ENSG00000176209	SMIM19	-0.119	-3.437	0.0006935	0.01173	Steatosis
ENSG00000010610	CD4	-0.246	-3.436	0.000695	0.01174	Steatosis
ENSG00000090615	GOLGA3	0.091	3.436	0.0006951	0.01174	Steatosis
ENSG00000250954	RP11-79E3.3	-0.276	-3.435	0.0006966	0.01176	Steatosis
ENSG00000231160	KLF3-AS1	-0.212	-3.434	0.0007007	0.01182	Steatosis
ENSG00000048392	RRM2B	0.12	3.434	0.0007011	0.01182	Steatosis
ENSG00000278272	HIST1H3C	0.286	3.433	0.0007026	0.01183	Steatosis
ENSG00000149929	HIRIP3	-0.1	-3.432	0.000705	0.01186	Steatosis
ENSG00000197408	CYP2B6	-0.272	-3.431	0.0007066	0.01188	Steatosis
ENSG00000100271	TTLL1	0.197	3.431	0.0007082	0.01189	Steatosis
ENSG00000176390	CRLF3	0.112	3.431	0.0007083	0.01189	Steatosis
ENSG00000163297	ANTXR2	-0.095	-3.43	0.000709	0.01189	Steatosis
ENSG00000204438	GPANK1	-0.096	-3.43	0.0007093	0.01189	Steatosis
ENSG00000167588	GPD1	0.2	3.43	0.0007109	0.01191	Steatosis
ENSG00000173889	PHC3	-0.052	-3.429	0.0007126	0.01193	Steatosis
ENSG00000202058	RN7SKP80	-0.167	-3.428	0.0007152	0.01195	Steatosis
ENSG00000106384	MOGAT3	0.279	3.428	0.0007154	0.01195	Steatosis
ENSG00000166401	SERPINB8	0.229	3.428	0.0007159	0.01195	Steatosis
ENSG00000135447	PPP1R1A	-0.222	-3.428	0.0007161	0.01195	Steatosis
ENSG00000172575	RASGRP1	0.273	3.427	0.0007165	0.01195	Steatosis
ENSG00000256612	CYP2B7P	-0.519	-3.427	0.0007168	0.01195	Steatosis
ENSG00000245281	CTD-2547L16.1	-0.217	-3.427	0.0007182	0.01196	Steatosis
ENSG00000160801	PTH1R	-0.154	-3.427	0.0007186	0.01196	Steatosis
ENSG00000164611	PTTG1	0.436	3.426	0.0007191	0.01196	Steatosis
ENSG00000128833	MYO5C	0.148	3.426	0.0007202	0.01197	Steatosis
ENSG00000185008	ROBO2	-0.306	-3.425	0.0007216	0.01198	Steatosis
ENSG00000110063	DCPS	-0.249	-3.425	0.0007233	0.012	Steatosis
ENSG00000172425	TTC36	-0.147	-3.423	0.0007279	0.01207	Steatosis
ENSG00000083799	CYLD	0.071	3.422	0.0007294	0.01209	Steatosis
ENSG00000273691	RP11-617F23.2	0.216	3.422	0.0007309	0.0121	Steatosis
ENSG00000109466	KLHL2	-0.094	-3.421	0.0007316	0.0121	Steatosis
ENSG00000180891	CUEDC1	0.133	3.421	0.000732	0.0121	Steatosis
ENSG00000187079	TEAD1	-0.095	-3.42	0.0007364	0.01216	Steatosis
ENSG00000275379	HIST1H3I	0.301	3.419	0.0007378	0.01218	Steatosis
ENSG00000133110	POSTN	-0.316	-3.417	0.0007438	0.01227	Steatosis
ENSG00000134697	GNL2	0.086	3.417	0.0007442	0.01227	Steatosis
ENSG00000105723	GSK3A	0.108	3.415	0.0007474	0.01231	Steatosis
ENSG00000271347	RP11-701H24.7	-0.162	-3.415	0.000749	0.01233	Steatosis
ENSG00000008952	SEC62	-0.094	-3.414	0.0007503	0.01234	Steatosis
ENSG00000162377	COA7	0.117	3.414	0.0007514	0.01235	Steatosis
ENSG00000279265	AC000123.3	0.18	3.413	0.0007541	0.01237	Steatosis
ENSG00000118454	ANKRD13C	-0.064	-3.413	0.0007543	0.01237	Steatosis
ENSG00000198742	SMURF1	-0.111	-3.413	0.0007544	0.01237	Steatosis
ENSG00000153721	CNKSR3	-0.139	-3.411	0.0007585	0.01243	Steatosis
ENSG00000196975	ANXA4	0.114	3.411	0.0007588	0.01243	Steatosis
ENSG00000185518	SV2B	0.497	3.409	0.000763	0.01249	Steatosis
ENSG00000249249	AC010226.4	-0.278	-3.409	0.0007641	0.01249	Steatosis
ENSG00000118985	ELL2	-0.133	-3.406	0.0007718	0.0126	Steatosis
ENSG00000163050	COQ8A	-0.09	-3.406	0.0007719	0.0126	Steatosis
ENSG00000149124	GLYAT	-0.117	-3.406	0.0007732	0.01262	Steatosis
ENSG00000128655	PDE11A	0.364	3.405	0.0007741	0.01262	Steatosis
ENSG00000215845	TSTD1	-0.135	-3.405	0.0007746	0.01262	Steatosis
ENSG00000139645	ANKRD52	0.1	3.403	0.0007794	0.01269	Steatosis
ENSG00000186522	44814	-0.075	-3.402	0.0007828	0.01273	Steatosis
ENSG00000124181	PLCG1	0.122	3.402	0.000784	0.01275	Steatosis
ENSG00000165312	OTUD1	-0.146	-3.4	0.000788	0.0128	Steatosis
ENSG00000119899	SLC17A5	0.108	3.4	0.0007882	0.0128	Steatosis
ENSG00000186432	KPNA4	0.072	3.399	0.0007927	0.01286	Steatosis
ENSG00000244694	PTCHD4	0.521	3.398	0.000795	0.01288	Steatosis
ENSG00000211454	AKR7L	-0.163	-3.398	0.000795	0.01288	Steatosis
ENSG00000167513	CDT1	0.506	3.397	0.0007969	0.0129	Steatosis
ENSG00000112309	B3GAT2	-0.445	-3.396	0.0008009	0.01295	Steatosis
ENSG00000161010	MRNIP	-0.1	-3.395	0.0008012	0.01295	Steatosis
ENSG00000136048	DRAM1	0.135	3.394	0.0008049	0.013	Steatosis
ENSG00000118762	PKD2	-0.159	-3.394	0.000806	0.013	Steatosis
ENSG00000198825	INPP5F	0.103	3.393	0.0008075	0.013	Steatosis
ENSG00000080166	DCT	-0.339	-3.393	0.0008084	0.013	Steatosis
ENSG00000072657	TRHDE	0.408	3.393	0.0008085	0.013	Steatosis
ENSG00000153283	CD96	0.249	3.393	0.0008087	0.013	Steatosis
ENSG00000214290	COLCA2	0.352	3.393	0.0008089	0.013	Steatosis
ENSG00000126581	BECN1	0.071	3.393	0.0008091	0.013	Steatosis
ENSG00000249916	CTD-2280E9.1	-0.499	-3.392	0.0008107	0.01301	Steatosis
ENSG00000117360	PRPF3	-0.093	-3.392	0.0008109	0.01301	Steatosis
ENSG00000258569	RP11-99E15.2	0.469	3.392	0.0008116	0.01302	Steatosis
ENSG00000164109	MAD2L1	0.3	3.391	0.0008135	0.01303	Steatosis
ENSG00000170581	STAT2	-0.111	-3.391	0.0008135	0.01303	Steatosis
ENSG00000279879	RP11-1072C15.6	-0.432	-3.391	0.0008141	0.01303	Steatosis
ENSG00000169762	TAPT1	-0.089	-3.39	0.000817	0.01307	Steatosis
ENSG00000109805	NCAPG	0.386	3.389	0.0008201	0.01311	Steatosis
ENSG00000109685	NSD2	0.092	3.388	0.0008223	0.01312	Steatosis
ENSG00000276644	DACH1	-0.147	-3.388	0.0008224	0.01312	Steatosis
ENSG00000180694	TMEM64	0.135	3.388	0.0008233	0.01312	Steatosis
ENSG00000139116	KIF21A	0.097	3.388	0.0008234	0.01312	Steatosis
ENSG00000083838	ZNF446	0.149	3.387	0.0008248	0.01313	Steatosis
ENSG00000101850	GPR143	-0.278	-3.387	0.0008261	0.01314	Steatosis
ENSG00000088926	F11	-0.101	-3.387	0.0008262	0.01314	Steatosis
ENSG00000227507	LTB	0.354	3.386	0.0008274	0.01314	Steatosis
ENSG00000168496	FEN1	0.211	3.386	0.0008278	0.01314	Steatosis
ENSG00000196159	FAT4	-0.099	-3.386	0.0008294	0.01316	Steatosis
ENSG00000185658	BRWD1	-0.069	-3.385	0.0008297	0.01316	Steatosis
ENSG00000153179	RASSF3	0.186	3.385	0.0008306	0.01316	Steatosis
ENSG00000198695	MT-ND6	-0.373	-3.384	0.0008334	0.01319	Steatosis
ENSG00000136167	LCP1	0.191	3.384	0.0008336	0.01319	Steatosis
ENSG00000163251	FZD5	-0.101	-3.384	0.0008342	0.01319	Steatosis
ENSG00000108389	MTMR4	-0.118	-3.383	0.0008369	0.01322	Steatosis
ENSG00000256427	RP11-118B22.4	0.429	3.383	0.0008372	0.01322	Steatosis
ENSG00000204070	SYS1	0.075	3.38	0.0008444	0.01332	Steatosis
ENSG00000163710	PCOLCE2	-0.294	-3.38	0.0008445	0.01332	Steatosis
ENSG00000173875	ZNF791	-0.067	-3.379	0.0008472	0.01334	Steatosis
ENSG00000138430	OLA1	0.108	3.379	0.0008475	0.01334	Steatosis
ENSG00000197579	TOPORS	-0.068	-3.379	0.0008485	0.01335	Steatosis
ENSG00000108352	RAPGEFL1	0.222	3.378	0.0008502	0.01337	Steatosis
ENSG00000179041	RRS1	0.254	3.378	0.000851	0.01337	Steatosis
ENSG00000085063	CD59	0.11	3.377	0.0008533	0.0134	Steatosis
ENSG00000277734	TRAC	0.309	3.377	0.0008543	0.0134	Steatosis
ENSG00000054392	HHAT	0.12	3.376	0.0008583	0.01346	Steatosis
ENSG00000100307	CBX7	-0.092	-3.375	0.0008604	0.01348	Steatosis
ENSG00000001461	NIPAL3	0.078	3.374	0.0008643	0.01353	Steatosis
ENSG00000132305	IMMT	0.085	3.373	0.0008648	0.01353	Steatosis
ENSG00000106261	ZKSCAN1	-0.124	-3.372	0.0008684	0.01357	Steatosis
ENSG00000124177	CHD6	-0.076	-3.372	0.0008685	0.01357	Steatosis
ENSG00000263528	IKBKE	0.208	3.372	0.0008703	0.01359	Steatosis
ENSG00000157985	AGAP1	-0.09	-3.371	0.0008709	0.01359	Steatosis
ENSG00000042062	FAM65C	-0.149	-3.37	0.000876	0.01366	Steatosis
ENSG00000106086	PLEKHA8	0.105	3.37	0.0008764	0.01366	Steatosis
ENSG00000102878	HSF4	0.182	3.368	0.0008818	0.01373	Steatosis
ENSG00000132274	TRIM22	0.193	3.367	0.0008834	0.01375	Steatosis
ENSG00000275454	CTD-2026K11.4	-0.227	-3.367	0.0008851	0.01376	Steatosis
ENSG00000275665	CTB-58E17.9	-0.403	-3.367	0.0008858	0.01376	Steatosis
ENSG00000184445	KNTC1	0.18	3.366	0.0008885	0.0138	Steatosis
ENSG00000249816	LINC00964	-0.426	-3.365	0.0008905	0.01382	Steatosis
ENSG00000063761	ADCK1	0.153	3.364	0.0008921	0.01383	Steatosis
ENSG00000158019	BRE	0.08	3.364	0.0008945	0.01386	Steatosis
ENSG00000224165	DNAJC27-AS1	-0.173	-3.363	0.0008971	0.01389	Steatosis
ENSG00000227533	SLC2A1-AS1	-0.554	-3.362	0.0009004	0.01392	Steatosis
ENSG00000110395	CBL	0.107	3.362	0.0009006	0.01392	Steatosis
ENSG00000092470	WDR76	0.209	3.362	0.0009007	0.01392	Steatosis
ENSG00000178537	SLC25A20	0.132	3.361	0.0009037	0.01395	Steatosis
ENSG00000230628	RP4-781K5.6	-0.468	-3.361	0.0009042	0.01395	Steatosis
ENSG00000127585	FBXL16	0.504	3.361	0.0009043	0.01395	Steatosis
ENSG00000198542	ITGBL1	0.407	3.36	0.0009067	0.01397	Steatosis
ENSG00000204584	RP11-304F15.3	-0.155	-3.359	0.0009105	0.01401	Steatosis
ENSG00000231721	LINC-PINT	-0.114	-3.359	0.0009106	0.01401	Steatosis
ENSG00000269951	RP11-797A18.6	0.227	3.358	0.0009114	0.01402	Steatosis
ENSG00000198252	STYX	-0.11	-3.356	0.0009197	0.01412	Steatosis
ENSG00000154655	L3MBTL4	-0.097	-3.356	0.0009201	0.01412	Steatosis
ENSG00000085365	SCAMP1	-0.113	-3.356	0.0009202	0.01412	Steatosis
ENSG00000260388	LINC00562	-0.216	-3.355	0.0009229	0.01416	Steatosis
ENSG00000153291	SLC25A27	-0.108	-3.353	0.000928	0.01421	Steatosis
ENSG00000136854	STXBP1	0.179	3.353	0.000928	0.01421	Steatosis
ENSG00000163016	ALMS1P1	-0.191	-3.352	0.00093	0.01423	Steatosis
ENSG00000075624	ACTB	0.13	3.352	0.0009301	0.01423	Steatosis
ENSG00000115446	UNC50	0.08	3.351	0.0009338	0.01427	Steatosis
ENSG00000070961	ATP2B1	-0.081	-3.351	0.0009344	0.01427	Steatosis
ENSG00000117280	RAB29	0.092	3.351	0.0009352	0.01427	Steatosis
ENSG00000213057	C1orf220	-0.242	-3.349	0.0009395	0.01433	Steatosis
ENSG00000136840	ST6GALNAC4	0.192	3.349	0.0009405	0.01434	Steatosis
ENSG00000187257	RSBN1L	-0.063	-3.349	0.0009413	0.01434	Steatosis
ENSG00000274220	RP11-77K12.9	-0.191	-3.348	0.0009446	0.01437	Steatosis
ENSG00000148660	CAMK2G	0.069	3.348	0.0009448	0.01437	Steatosis
ENSG00000184564	SLITRK6	-0.275	-3.346	0.0009517	0.01447	Steatosis
ENSG00000254330	RP11-1D12.1	-0.15	-3.345	0.0009531	0.01448	Steatosis
ENSG00000185000	DGAT1	0.203	3.345	0.0009544	0.01449	Steatosis
ENSG00000259372	CTD-2240J17.1	-0.214	-3.344	0.000959	0.01455	Steatosis
ENSG00000274012	RN7SL2	-0.254	-3.342	0.0009643	0.01461	Steatosis
ENSG00000182568	SATB1	-0.113	-3.342	0.0009644	0.01461	Steatosis
ENSG00000165410	CFL2	-0.118	-3.34	0.0009709	0.0147	Steatosis
ENSG00000279662	RP11-609N14.4	-0.264	-3.339	0.0009747	0.01475	Steatosis
ENSG00000131828	PDHA1	0.083	3.338	0.0009779	0.01479	Steatosis
ENSG00000233967	RP11-250B2.3	-0.181	-3.338	0.0009787	0.01479	Steatosis
ENSG00000111640	GAPDH	0.148	3.335	0.0009865	0.0149	Steatosis
ENSG00000130816	DNMT1	0.129	3.335	0.0009881	0.01491	Steatosis
ENSG00000188229	TUBB4B	0.151	3.334	0.0009904	0.01494	Steatosis
ENSG00000186160	CYP4Z1	-0.272	-3.334	0.0009912	0.01494	Steatosis
ENSG00000167543	TP53I13	-0.135	-3.334	0.0009919	0.01494	Steatosis
ENSG00000182551	ADI1	-0.138	-3.331	0.0009998	0.01505	Steatosis
ENSG00000275481	RP11-474P2.6	-0.155	-3.331	0.001	0.01505	Steatosis
ENSG00000176907	C8orf4	-0.276	-3.33	0.001003	0.01508	Steatosis
ENSG00000214313	AZGP1P1	-0.241	-3.33	0.001004	0.01508	Steatosis
ENSG00000243694	LINC02027	-0.153	-3.327	0.001015	0.01523	Steatosis
ENSG00000102781	KATNAL1	0.104	3.327	0.001016	0.01523	Steatosis
ENSG00000175550	DRAP1	0.109	3.327	0.001016	0.01523	Steatosis
ENSG00000169714	CNBP	-0.09	-3.324	0.001026	0.01538	Steatosis
ENSG00000146021	KLHL3	0.173	3.324	0.001027	0.01538	Steatosis
ENSG00000108602	ALDH3A1	0.784	3.323	0.001029	0.01539	Steatosis
ENSG00000163820	FYCO1	0.072	3.322	0.001031	0.01542	Steatosis
ENSG00000185031	SLC2A3P2	-0.198	-3.322	0.001033	0.01544	Steatosis
ENSG00000153395	LPCAT1	0.125	3.322	0.001034	0.01544	Steatosis
ENSG00000175309	PHYKPL	0.097	3.321	0.001036	0.01545	Steatosis
ENSG00000136383	ALPK3	0.173	3.32	0.001038	0.01548	Steatosis
ENSG00000141576	RNF157	0.239	3.32	0.001039	0.01548	Steatosis
ENSG00000038427	VCAN	0.245	3.32	0.001041	0.01551	Steatosis
ENSG00000145050	MANF	0.281	3.319	0.001044	0.01553	Steatosis
ENSG00000127334	DYRK2	0.102	3.319	0.001044	0.01553	Steatosis
ENSG00000233038	AC011899.9	0.313	3.318	0.001048	0.01557	Steatosis
ENSG00000106123	EPHB6	0.179	3.318	0.001048	0.01557	Steatosis
ENSG00000100605	ITPK1	0.127	3.317	0.00105	0.01557	Steatosis
ENSG00000214146	LINC02026	0.353	3.317	0.00105	0.01557	Steatosis
ENSG00000158714	SLAMF8	0.297	3.317	0.001052	0.01559	Steatosis
ENSG00000130222	GADD45G	-0.519	-3.316	0.001055	0.01562	Steatosis
ENSG00000175183	CSRP2	0.172	3.316	0.001055	0.01562	Steatosis
ENSG00000187187	ZNF546	-0.085	-3.315	0.001057	0.01564	Steatosis
ENSG00000283141	RP11-109A6.5	-0.242	-3.315	0.001059	0.01566	Steatosis
ENSG00000271086	NAMA	-0.355	-3.314	0.001063	0.0157	Steatosis
ENSG00000267002	RP11-242D8.1	-0.151	-3.313	0.001064	0.01571	Steatosis
ENSG00000106070	GRB10	-0.093	-3.313	0.001066	0.01573	Steatosis
ENSG00000142864	SERBP1	-0.063	-3.312	0.001067	0.01573	Steatosis
ENSG00000103855	CD276	0.137	3.312	0.00107	0.01576	Steatosis
ENSG00000165409	TSHR	-0.463	-3.311	0.001072	0.01578	Steatosis
ENSG00000172269	DPAGT1	0.094	3.311	0.001073	0.01578	Steatosis
ENSG00000229235	RPL37P18	-0.185	-3.311	0.001074	0.01578	Steatosis
ENSG00000124067	SLC12A4	0.111	3.311	0.001074	0.01578	Steatosis
ENSG00000143970	ASXL2	0.068	3.31	0.001074	0.01578	Steatosis
ENSG00000119401	TRIM32	0.078	3.309	0.001078	0.01583	Steatosis
ENSG00000225849	MKRN7P	-0.493	-3.308	0.001082	0.01586	Steatosis
ENSG00000100225	FBXO7	-0.119	-3.307	0.001087	0.01593	Steatosis
ENSG00000281026	N4BP2L2-IT2	-0.084	-3.306	0.001091	0.01597	Steatosis
ENSG00000204616	TRIM31	0.707	3.306	0.001091	0.01597	Steatosis
ENSG00000143493	INTS7	0.099	3.306	0.001092	0.01597	Steatosis
ENSG00000136560	TANK	-0.083	-3.306	0.001092	0.01597	Steatosis
ENSG00000236493	EIF2S2P3	-0.241	-3.305	0.001096	0.01601	Steatosis
ENSG00000008853	RHOBTB2	0.117	3.304	0.001097	0.01602	Steatosis
ENSG00000143368	SF3B4	0.098	3.302	0.001105	0.01613	Steatosis
ENSG00000065485	PDIA5	-0.097	-3.302	0.001106	0.01613	Steatosis
ENSG00000141858	SAMD1	0.156	3.3	0.001112	0.0162	Steatosis
ENSG00000121871	SLITRK3	-0.608	-3.298	0.00112	0.01631	Steatosis
ENSG00000162430	SELENON	0.129	3.298	0.001121	0.01632	Steatosis
ENSG00000104884	ERCC2	0.096	3.298	0.001122	0.01632	Steatosis
ENSG00000231113	RP3-475N16.1	-0.2	-3.297	0.001125	0.01633	Steatosis
ENSG00000126952	NXF5	-0.377	-3.297	0.001125	0.01633	Steatosis
ENSG00000253729	PRKDC	0.051	3.297	0.001125	0.01633	Steatosis
ENSG00000116128	BCL9	0.109	3.297	0.001126	0.01633	Steatosis
ENSG00000175198	PCCA	-0.099	-3.295	0.001131	0.0164	Steatosis
ENSG00000177459	ERICH5	0.251	3.295	0.001133	0.01641	Steatosis
ENSG00000111269	CREBL2	-0.085	-3.295	0.001134	0.01641	Steatosis
ENSG00000158445	KCNB1	0.476	3.292	0.001143	0.01654	Steatosis
ENSG00000135451	TROAP	0.376	3.292	0.001145	0.01655	Steatosis
ENSG00000119986	AVPI1	-0.162	-3.292	0.001146	0.01655	Steatosis
ENSG00000130396	AFDN	-0.074	-3.291	0.001146	0.01655	Steatosis
ENSG00000197496	SLC2A10	0.15	3.291	0.001147	0.01656	Steatosis
ENSG00000240083	RPS3AP22	-0.395	-3.29	0.001151	0.0166	Steatosis
ENSG00000196371	FUT4	0.162	3.29	0.001152	0.0166	Steatosis
ENSG00000235781	XXbac-BPG249D20.9	-0.262	-3.29	0.001153	0.0166	Steatosis
ENSG00000233308	OSTN-AS1	0.385	3.289	0.001154	0.01662	Steatosis
ENSG00000179222	MAGED1	0.145	3.288	0.001159	0.01667	Steatosis
ENSG00000259330	INAFM2	0.141	3.288	0.001159	0.01667	Steatosis
ENSG00000104812	GYS1	-0.106	-3.288	0.001161	0.01668	Steatosis
ENSG00000159128	IFNGR2	0.101	3.286	0.001167	0.01675	Steatosis
ENSG00000154114	TBCEL	-0.105	-3.286	0.001167	0.01675	Steatosis
ENSG00000157131	C8A	-0.117	-3.285	0.00117	0.01678	Steatosis
ENSG00000174946	GPR171	0.341	3.285	0.001172	0.01679	Steatosis
ENSG00000160209	PDXK	0.107	3.284	0.001174	0.01681	Steatosis
ENSG00000164929	BAALC	-0.262	-3.284	0.001175	0.01682	Steatosis
ENSG00000224032	EPB41L4A-AS1	-0.111	-3.284	0.001176	0.01683	Steatosis
ENSG00000008323	PLEKHG6	0.23	3.282	0.001182	0.0169	Steatosis
ENSG00000131747	TOP2A	0.349	3.282	0.001183	0.0169	Steatosis
ENSG00000184986	TMEM121	0.28	3.282	0.001184	0.0169	Steatosis
ENSG00000197747	S100A10	0.187	3.282	0.001184	0.0169	Steatosis
ENSG00000144580	CNOT9	0.066	3.282	0.001185	0.0169	Steatosis
ENSG00000100347	SAMM50	0.077	3.281	0.001189	0.01694	Steatosis
ENSG00000137055	PLAA	0.09	3.281	0.001189	0.01694	Steatosis
ENSG00000115290	GRB14	-0.098	-3.28	0.001191	0.01695	Steatosis
ENSG00000278831	RP11-12J10.4	-0.229	-3.28	0.001192	0.01695	Steatosis
ENSG00000179218	CALR	0.165	3.279	0.001195	0.01698	Steatosis
ENSG00000109787	KLF3	-0.097	-3.279	0.001196	0.01698	Steatosis
ENSG00000180628	PCGF5	-0.093	-3.279	0.001196	0.01698	Steatosis
ENSG00000078487	ZCWPW1	-0.119	-3.278	0.001201	0.01704	Steatosis
ENSG00000154928	EPHB1	-0.356	-3.277	0.001202	0.01704	Steatosis
ENSG00000077713	SLC25A43	0.118	3.276	0.001209	0.01713	Steatosis
ENSG00000272143	FGF14-AS2	-0.18	-3.275	0.001211	0.01714	Steatosis
ENSG00000138069	RAB1A	0.09	3.275	0.001212	0.01715	Steatosis
ENSG00000169750	RAC3	0.17	3.274	0.001214	0.01717	Steatosis
ENSG00000277539	RP11-298C2.1	-0.156	-3.274	0.001216	0.01718	Steatosis
ENSG00000145332	KLHL8	-0.085	-3.274	0.001216	0.01718	Steatosis
ENSG00000257621	PSMA3-AS1	-0.076	-3.274	0.001218	0.01719	Steatosis
ENSG00000163812	ZDHHC3	0.063	3.271	0.001228	0.01732	Steatosis
ENSG00000196954	CASP4	0.1	3.271	0.00123	0.01734	Steatosis
ENSG00000072133	RPS6KA6	-0.166	-3.27	0.001232	0.01735	Steatosis
ENSG00000215386	MIR99AHG	-0.103	-3.269	0.001238	0.01743	Steatosis
ENSG00000165185	KIAA1958	-0.088	-3.268	0.001242	0.01748	Steatosis
ENSG00000067715	SYT1	-0.211	-3.267	0.001244	0.01749	Steatosis
ENSG00000168439	STIP1	0.116	3.265	0.001252	0.01758	Steatosis
ENSG00000273340	MICE	0.2	3.265	0.001252	0.01758	Steatosis
ENSG00000261189	RP3-512B11.3	-0.205	-3.265	0.001253	0.01759	Steatosis
ENSG00000234444	ZNF736	0.089	3.265	0.001254	0.01759	Steatosis
ENSG00000140678	ITGAX	0.215	3.264	0.001256	0.01761	Steatosis
ENSG00000143815	LBR	-0.1	-3.264	0.001258	0.01763	Steatosis
ENSG00000146039	SLC17A4	0.196	3.263	0.001264	0.01769	Steatosis
ENSG00000165802	NSMF	0.165	3.262	0.001265	0.01769	Steatosis
ENSG00000104375	STK3	-0.095	-3.262	0.001265	0.01769	Steatosis
ENSG00000133056	PIK3C2B	0.114	3.262	0.001267	0.01771	Steatosis
ENSG00000078403	MLLT10	-0.066	-3.261	0.00127	0.01773	Steatosis
ENSG00000119328	FAM206A	0.115	3.261	0.00127	0.01773	Steatosis
ENSG00000187735	TCEA1	-0.076	-3.26	0.001273	0.01775	Steatosis
ENSG00000250673	RP11-6L6.2	-0.346	-3.26	0.001273	0.01775	Steatosis
ENSG00000120158	RCL1	-0.177	-3.259	0.001279	0.01782	Steatosis
ENSG00000213516	RBMXL1	-0.108	-3.259	0.001281	0.01784	Steatosis
ENSG00000111846	GCNT2	-0.099	-3.258	0.001284	0.01786	Steatosis
ENSG00000112902	SEMA5A	-0.113	-3.257	0.001288	0.0179	Steatosis
ENSG00000233646	OR52T1P	-0.391	-3.257	0.001288	0.0179	Steatosis
ENSG00000146731	CCT6A	0.101	3.256	0.00129	0.01792	Steatosis
ENSG00000136153	LMO7	-0.088	-3.255	0.001295	0.01798	Steatosis
ENSG00000105220	GPI	0.122	3.255	0.001296	0.01798	Steatosis
ENSG00000136709	WDR33	-0.063	-3.255	0.001297	0.01798	Steatosis
ENSG00000009724	MASP2	-0.093	-3.255	0.001299	0.01798	Steatosis
ENSG00000258553	RP11-16B13.1	0.221	3.254	0.001299	0.01798	Steatosis
ENSG00000171791	BCL2	0.166	3.254	0.001299	0.01798	Steatosis
ENSG00000141837	CACNA1A	-0.348	-3.253	0.001304	0.01803	Steatosis
ENSG00000108433	GOSR2	0.077	3.253	0.001305	0.01803	Steatosis
ENSG00000170681	MURC	0.396	3.252	0.00131	0.01809	Steatosis
ENSG00000198074	AKR1B10	1.068	3.25	0.001318	0.0182	Steatosis
ENSG00000204248	COL11A2	-0.213	-3.25	0.00132	0.0182	Steatosis
ENSG00000259581	TYRO3P	-0.155	-3.249	0.001322	0.01823	Steatosis
ENSG00000152484	USP12	-0.081	-3.248	0.001326	0.01826	Steatosis
ENSG00000223891	OSER1-AS1	-0.137	-3.248	0.001327	0.01827	Steatosis
ENSG00000185924	RTN4RL1	0.258	3.248	0.001328	0.01827	Steatosis
ENSG00000112118	MCM3	0.148	3.245	0.001341	0.01841	Steatosis
ENSG00000109919	MTCH2	0.104	3.245	0.001341	0.01841	Steatosis
ENSG00000257512	RP11-486A14.1	-0.495	-3.245	0.001341	0.01841	Steatosis
ENSG00000089057	SLC23A2	-0.205	-3.245	0.001342	0.01841	Steatosis
ENSG00000158435	CNOT11	0.067	3.245	0.001342	0.01841	Steatosis
ENSG00000251218	RP11-1057B8.2	-0.385	-3.245	0.001343	0.01841	Steatosis
ENSG00000244061	RP11-389C8.1	-0.454	-3.243	0.00135	0.01848	Steatosis
ENSG00000104432	IL7	0.139	3.243	0.00135	0.01848	Steatosis
ENSG00000169432	SCN9A	-0.215	-3.243	0.00135	0.01848	Steatosis
ENSG00000119185	ITGB1BP1	0.077	3.242	0.001354	0.01852	Steatosis
ENSG00000171310	CHST11	0.168	3.242	0.001356	0.01854	Steatosis
ENSG00000127993	RBM48	-0.091	-3.241	0.001357	0.01854	Steatosis
ENSG00000133131	MORC4	0.121	3.241	0.001361	0.01858	Steatosis
ENSG00000066135	KDM4A	0.097	3.239	0.001366	0.01862	Steatosis
ENSG00000211584	SLC48A1	0.097	3.239	0.001367	0.01862	Steatosis
ENSG00000118922	KLF12	-0.111	-3.239	0.001368	0.01862	Steatosis
ENSG00000165280	VCP	0.095	3.239	0.001368	0.01862	Steatosis
ENSG00000151365	THRSP	0.277	3.239	0.001368	0.01862	Steatosis
ENSG00000173456	RNF26	0.097	3.239	0.001369	0.01862	Steatosis
ENSG00000205794	RP11-333E13.4	-0.19	-3.239	0.001371	0.01863	Steatosis
ENSG00000262445	CTD-2545H1.2	0.248	3.238	0.001373	0.01866	Steatosis
ENSG00000162772	ATF3	0.368	3.237	0.001376	0.01869	Steatosis
ENSG00000234396	RP11-181G12.4	-0.286	-3.237	0.001378	0.01869	Steatosis
ENSG00000213753	CENPBD1P1	0.089	3.237	0.00138	0.01871	Steatosis
ENSG00000257817	RP4-601P9.2	-0.201	-3.236	0.001381	0.01871	Steatosis
ENSG00000086205	FOLH1	-0.152	-3.235	0.001385	0.01876	Steatosis
ENSG00000117090	SLAMF1	0.294	3.234	0.00139	0.01881	Steatosis
ENSG00000122420	PTGFR	0.266	3.233	0.001394	0.01886	Steatosis
ENSG00000168765	GSTM4	-0.204	-3.233	0.001396	0.01887	Steatosis
ENSG00000181381	DDX60L	-0.132	-3.233	0.001396	0.01887	Steatosis
ENSG00000052344	PRSS8	0.252	3.233	0.001398	0.01889	Steatosis
ENSG00000228705	LINC00659	-0.289	-3.231	0.001405	0.01896	Steatosis
ENSG00000142669	SH3BGRL3	0.148	3.231	0.001406	0.01896	Steatosis
ENSG00000276278	RP11-182J1.3	-0.177	-3.231	0.001407	0.01896	Steatosis
ENSG00000163939	PBRM1	-0.06	-3.23	0.001408	0.01898	Steatosis
ENSG00000132436	FIGNL1	0.127	3.23	0.001412	0.01901	Steatosis
ENSG00000167642	SPINT2	0.218	3.229	0.001415	0.01902	Steatosis
ENSG00000238882	RNU6-329P	-0.408	-3.229	0.001415	0.01902	Steatosis
ENSG00000118620	ZNF430	0.159	3.229	0.001416	0.01902	Steatosis
ENSG00000039537	C6	-0.109	-3.229	0.001416	0.01902	Steatosis
ENSG00000145331	TRMT10A	-0.122	-3.228	0.001419	0.01904	Steatosis
ENSG00000159307	SCUBE1	0.521	3.228	0.001421	0.01906	Steatosis
ENSG00000266385	RP11-227G15.8	-0.246	-3.227	0.001422	0.01907	Steatosis
ENSG00000180096	44805	0.215	3.227	0.001425	0.01909	Steatosis
ENSG00000240401	AC012358.8	-0.15	-3.227	0.001426	0.01909	Steatosis
ENSG00000254986	DPP3	0.132	3.226	0.001429	0.01913	Steatosis
ENSG00000052795	FNIP2	-0.205	-3.226	0.00143	0.01913	Steatosis
ENSG00000175216	CKAP5	0.052	3.226	0.001432	0.01914	Steatosis
ENSG00000131653	TRAF7	0.11	3.224	0.00144	0.01925	Steatosis
ENSG00000065989	PDE4A	0.18	3.223	0.001446	0.01931	Steatosis
ENSG00000122861	PLAU	0.277	3.222	0.001447	0.01932	Steatosis
ENSG00000196584	XRCC2	0.338	3.221	0.001452	0.01937	Steatosis
ENSG00000171885	AQP4	0.314	3.221	0.001453	0.01937	Steatosis
ENSG00000169258	GPRIN1	0.397	3.22	0.001458	0.01943	Steatosis
ENSG00000166912	MTMR10	-0.075	-3.219	0.001461	0.01946	Steatosis
ENSG00000146966	DENND2A	-0.148	-3.218	0.00147	0.01956	Steatosis
ENSG00000122870	BICC1	0.214	3.217	0.001472	0.01958	Steatosis
ENSG00000151893	CACUL1	0.062	3.217	0.001473	0.01958	Steatosis
ENSG00000214595	EML6	0.164	3.217	0.001475	0.0196	Steatosis
ENSG00000175582	RAB6A	0.1	3.216	0.001479	0.01963	Steatosis
ENSG00000109265	KIAA1211	0.293	3.216	0.00148	0.01963	Steatosis
ENSG00000234899	SOX9-AS1	0.234	3.215	0.001482	0.01964	Steatosis
ENSG00000164304	CAGE1	-0.355	-3.215	0.001482	0.01964	Steatosis
ENSG00000167553	TUBA1C	0.177	3.215	0.001484	0.01964	Steatosis
ENSG00000184432	COPB2	0.097	3.215	0.001484	0.01964	Steatosis
ENSG00000118369	USP35	0.212	3.214	0.001489	0.01969	Steatosis
ENSG00000169221	TBC1D10B	0.094	3.214	0.00149	0.01969	Steatosis
ENSG00000257052	RP11-881M11.2	-0.266	-3.213	0.00149	0.01969	Steatosis
ENSG00000096092	TMEM14A	-0.179	-3.212	0.001496	0.01975	Steatosis
ENSG00000183155	RABIF	0.11	3.212	0.001497	0.01975	Steatosis
ENSG00000171970	ZNF57	0.178	3.211	0.001502	0.0198	Steatosis
ENSG00000128595	CALU	0.092	3.211	0.001502	0.0198	Steatosis
ENSG00000205208	C4orf46	0.165	3.21	0.001506	0.01984	Steatosis
ENSG00000189157	FAM47E	0.178	3.21	0.001508	0.01986	Steatosis
ENSG00000174306	ZHX3	-0.093	-3.209	0.001514	0.01992	Steatosis
ENSG00000054267	ARID4B	-0.06	-3.208	0.001516	0.01994	Steatosis
ENSG00000135763	URB2	0.103	3.207	0.001521	0.01998	Steatosis
ENSG00000135679	MDM2	0.111	3.207	0.001522	0.01999	Steatosis
ENSG00000124313	IQSEC2	0.134	3.207	0.001523	0.01999	Steatosis
ENSG00000225968	ELFN1	0.18	3.206	0.001529	0.02006	Steatosis
ENSG00000279722	RP11-44F14.6	0.163	3.206	0.00153	0.02007	Steatosis
ENSG00000131482	G6PC	-0.383	-3.205	0.001532	0.02008	Steatosis
ENSG00000198408	MGEA5	-0.057	-3.204	0.00154	0.02016	Steatosis
ENSG00000197312	DDI2	-0.072	-3.203	0.001541	0.02017	Steatosis
ENSG00000155324	GRAMD3	-0.151	-3.203	0.001546	0.02021	Steatosis
ENSG00000107672	NSMCE4A	-0.067	-3.202	0.001547	0.02021	Steatosis
ENSG00000178623	GPR35	0.259	3.202	0.001547	0.02021	Steatosis
ENSG00000148843	PDCD11	-0.062	-3.202	0.001548	0.02021	Steatosis
ENSG00000197694	SPTAN1	0.079	3.201	0.001552	0.02026	Steatosis
ENSG00000272645	GTF2IP20	-0.114	-3.201	0.001555	0.02028	Steatosis
ENSG00000003056	M6PR	0.081	3.2	0.001559	0.02033	Steatosis
ENSG00000150051	MKX	-0.356	-3.2	0.001561	0.02033	Steatosis
ENSG00000005801	ZNF195	0.075	3.199	0.001565	0.02038	Steatosis
ENSG00000152147	GEMIN6	-0.099	-3.198	0.001571	0.02043	Steatosis
ENSG00000108821	COL1A1	0.27	3.198	0.001571	0.02043	Steatosis
ENSG00000181616	OR52H1	-0.328	-3.197	0.001572	0.02043	Steatosis
ENSG00000167613	LAIR1	0.201	3.196	0.001579	0.0205	Steatosis
ENSG00000255031	RP11-802E16.3	0.168	3.196	0.001579	0.0205	Steatosis
ENSG00000216588	IGSF23	-0.279	-3.195	0.001583	0.02054	Steatosis
ENSG00000114812	VIPR1	-0.145	-3.195	0.001584	0.02055	Steatosis
ENSG00000232667	AC004862.6	-0.185	-3.195	0.001587	0.02057	Steatosis
ENSG00000138386	NAB1	-0.087	-3.193	0.001595	0.02064	Steatosis
ENSG00000115649	CNPPD1	0.096	3.193	0.001595	0.02064	Steatosis
ENSG00000181789	COPG1	0.1	3.193	0.001596	0.02064	Steatosis
ENSG00000237224	RP11-109A6.2	-0.491	-3.192	0.001601	0.0207	Steatosis
ENSG00000124383	MPHOSPH10	-0.104	-3.192	0.001602	0.02071	Steatosis
ENSG00000119681	LTBP2	0.28	3.191	0.001604	0.02072	Steatosis
ENSG00000137955	RABGGTB	0.074	3.19	0.00161	0.02078	Steatosis
ENSG00000225663	MCRIP1	-0.104	-3.19	0.001611	0.02078	Steatosis
ENSG00000196544	BORCS6	0.143	3.189	0.001614	0.02081	Steatosis
ENSG00000007908	SELE	0.409	3.189	0.001615	0.02081	Steatosis
ENSG00000169692	AGPAT2	0.173	3.189	0.001616	0.02081	Steatosis
ENSG00000130522	JUND	0.181	3.189	0.001618	0.02082	Steatosis
ENSG00000157551	KCNJ15	0.25	3.188	0.001622	0.02086	Steatosis
ENSG00000131462	TUBG1	0.131	3.188	0.001624	0.02088	Steatosis
ENSG00000107317	PTGDS	0.372	3.187	0.001626	0.02089	Steatosis
ENSG00000119820	YIPF4	-0.064	-3.183	0.001649	0.02118	Steatosis
ENSG00000204209	DAXX	0.082	3.182	0.001658	0.02128	Steatosis
ENSG00000132424	PNISR	-0.069	-3.181	0.001661	0.0213	Steatosis
ENSG00000175643	RMI2	0.533	3.181	0.001662	0.0213	Steatosis
ENSG00000146263	MMS22L	0.128	3.181	0.001663	0.0213	Steatosis
ENSG00000176182	MYPOP	0.148	3.18	0.001663	0.0213	Steatosis
ENSG00000131018	SYNE1	-0.103	-3.179	0.00167	0.02138	Steatosis
ENSG00000135048	TMEM2	0.119	3.179	0.001672	0.02139	Steatosis
ENSG00000163714	U2SURP	-0.059	-3.178	0.001674	0.0214	Steatosis
ENSG00000066322	ELOVL1	0.115	3.178	0.001675	0.0214	Steatosis
ENSG00000185899	TAS2R60	0.674	3.177	0.001683	0.02149	Steatosis
ENSG00000263400	TMEM220-AS1	-0.11	-3.177	0.001685	0.02151	Steatosis
ENSG00000163520	FBLN2	0.219	3.176	0.001687	0.02151	Steatosis
ENSG00000025708	TYMP	0.196	3.176	0.001688	0.02151	Steatosis
ENSG00000173692	PSMD1	0.078	3.176	0.00169	0.02153	Steatosis
ENSG00000143303	RRNAD1	-0.076	-3.175	0.001694	0.02157	Steatosis
ENSG00000230484	OR51A10P	-0.448	-3.174	0.001698	0.02161	Steatosis
ENSG00000176994	SMCR8	0.068	3.174	0.001699	0.02161	Steatosis
ENSG00000114126	TFDP2	-0.075	-3.173	0.001703	0.02165	Steatosis
ENSG00000178055	PRSS42	-0.154	-3.173	0.001706	0.02166	Steatosis
ENSG00000176171	BNIP3	-0.093	-3.173	0.001706	0.02166	Steatosis
ENSG00000166263	STXBP4	0.105	3.17	0.001722	0.02181	Steatosis
ENSG00000102978	POLR2C	-0.086	-3.17	0.001722	0.02181	Steatosis
ENSG00000147687	TATDN1	-0.081	-3.17	0.001723	0.02181	Steatosis
ENSG00000105499	PLA2G4C	0.218	3.17	0.001723	0.02181	Steatosis
ENSG00000012660	ELOVL5	0.139	3.17	0.001723	0.02181	Steatosis
ENSG00000246082	NUDT16P1	-0.12	-3.17	0.001723	0.02181	Steatosis
ENSG00000125245	GPR18	0.341	3.169	0.001725	0.02182	Steatosis
ENSG00000261423	RP11-1007O24.3	-0.124	-3.168	0.001733	0.0219	Steatosis
ENSG00000123975	CKS2	0.281	3.167	0.001737	0.02194	Steatosis
ENSG00000075539	FRYL	-0.051	-3.167	0.001739	0.02195	Steatosis
ENSG00000105613	MAST1	-0.401	-3.167	0.001741	0.02195	Steatosis
ENSG00000234492	RPL34-AS1	-0.208	-3.167	0.001741	0.02195	Steatosis
ENSG00000188352	FOCAD	0.076	3.166	0.001742	0.02195	Steatosis
ENSG00000177706	FAM20C	-0.094	-3.166	0.001743	0.02195	Steatosis
ENSG00000066044	ELAVL1	0.07	3.165	0.001748	0.02201	Steatosis
ENSG00000132141	CCT6B	-0.155	-3.164	0.001756	0.02209	Steatosis
ENSG00000128573	FOXP2	-0.113	-3.164	0.001756	0.02209	Steatosis
ENSG00000117262	GPR89A	-0.099	-3.163	0.001764	0.02217	Steatosis
ENSG00000111863	ADTRP	-0.278	-3.162	0.00177	0.02223	Steatosis
ENSG00000135094	SDS	-0.521	-3.161	0.001775	0.02229	Steatosis
ENSG00000273983	HIST1H3G	0.404	3.161	0.001776	0.02229	Steatosis
ENSG00000163217	BMP10	-0.188	-3.16	0.001778	0.0223	Steatosis
ENSG00000189241	TSPYL1	0.097	3.16	0.00178	0.02231	Steatosis
ENSG00000076924	XAB2	-0.081	-3.16	0.001782	0.02231	Steatosis
ENSG00000278668	RP11-227G15.11	-0.249	-3.16	0.001782	0.02231	Steatosis
ENSG00000115756	HPCAL1	-0.107	-3.159	0.001783	0.02231	Steatosis
ENSG00000082996	RNF13	-0.081	-3.159	0.001785	0.02232	Steatosis
ENSG00000169245	CXCL10	0.418	3.159	0.001786	0.02232	Steatosis
ENSG00000162676	GFI1	0.252	3.159	0.001788	0.02233	Steatosis
ENSG00000100897	DCAF11	-0.097	-3.158	0.001789	0.02233	Steatosis
ENSG00000253649	PRSS51	0.563	3.158	0.001789	0.02233	Steatosis
ENSG00000183935	HTR7P1	0.13	3.158	0.001794	0.02238	Steatosis
ENSG00000100557	C14orf105	0.187	3.156	0.001801	0.02244	Steatosis
ENSG00000147231	CXorf57	-0.152	-3.156	0.001802	0.02244	Steatosis
ENSG00000151322	NPAS3	-0.246	-3.156	0.001803	0.02244	Steatosis
ENSG00000111860	CEP85L	0.096	3.156	0.001805	0.02246	Steatosis
ENSG00000272145	NFYC-AS1	-0.136	-3.155	0.001812	0.02253	Steatosis
ENSG00000111885	MAN1A1	-0.096	-3.154	0.001813	0.02253	Steatosis
ENSG00000074054	CLASP1	-0.056	-3.154	0.001818	0.02259	Steatosis
ENSG00000117009	KMO	-0.198	-3.151	0.001831	0.02273	Steatosis
ENSG00000114127	XRN1	-0.067	-3.151	0.001831	0.02273	Steatosis
ENSG00000259895	RP11-715J22.2	0.202	3.151	0.001836	0.02276	Steatosis
ENSG00000117091	CD48	0.227	3.15	0.001836	0.02276	Steatosis
ENSG00000180769	WDFY3-AS2	-0.223	-3.15	0.001837	0.02276	Steatosis
ENSG00000133028	SCO1	0.06	3.15	0.00184	0.02279	Steatosis
ENSG00000173992	CCS	-0.098	-3.148	0.00185	0.02289	Steatosis
ENSG00000170579	DLGAP1	-0.353	-3.148	0.001854	0.02293	Steatosis
ENSG00000277972	CISD3	-0.093	-3.147	0.001857	0.02296	Steatosis
ENSG00000051382	PIK3CB	0.069	3.147	0.001859	0.02297	Steatosis
ENSG00000156873	PHKG2	-0.109	-3.146	0.001865	0.02303	Steatosis
ENSG00000272727	RP11-142A22.4	0.793	3.144	0.001875	0.02315	Steatosis
ENSG00000173432	SAA1	0.525	3.144	0.001878	0.02316	Steatosis
ENSG00000157657	ZNF618	0.111	3.143	0.001883	0.0232	Steatosis
ENSG00000168070	MAJIN	-0.273	-3.143	0.001885	0.0232	Steatosis
ENSG00000049323	LTBP1	0.138	3.142	0.001886	0.0232	Steatosis
ENSG00000224616	RTCA-AS1	-0.173	-3.142	0.001887	0.0232	Steatosis
ENSG00000210082	MT-RNR2	-0.104	-3.142	0.001887	0.0232	Steatosis
ENSG00000214193	SH3D21	0.148	3.142	0.001887	0.0232	Steatosis
ENSG00000263276	RP11-96D1.10	-0.132	-3.141	0.001895	0.02328	Steatosis
ENSG00000073146	MOV10L1	-0.354	-3.14	0.0019	0.02333	Steatosis
ENSG00000111266	DUSP16	-0.108	-3.14	0.001902	0.02334	Steatosis
ENSG00000156931	VPS8	0.057	3.139	0.001909	0.0234	Steatosis
ENSG00000166813	KIF7	0.221	3.139	0.001909	0.0234	Steatosis
ENSG00000169710	FASN	0.352	3.138	0.001913	0.02344	Steatosis
ENSG00000196083	IL1RAP	-0.216	-3.137	0.001922	0.02354	Steatosis
ENSG00000078142	PIK3C3	-0.052	-3.136	0.001923	0.02354	Steatosis
ENSG00000144908	ALDH1L1	-0.195	-3.136	0.001927	0.02356	Steatosis
ENSG00000066933	MYO9A	-0.086	-3.136	0.001927	0.02356	Steatosis
ENSG00000249173	LINC01093	-0.248	-3.136	0.001928	0.02357	Steatosis
ENSG00000153214	TMEM87B	0.089	3.135	0.00193	0.02357	Steatosis
ENSG00000110025	SNX15	0.163	3.135	0.001935	0.02362	Steatosis
ENSG00000109016	DHRS7B	0.1	3.134	0.00194	0.02367	Steatosis
ENSG00000164070	HSPA4L	0.169	3.133	0.001945	0.02372	Steatosis
ENSG00000150782	IL18	0.222	3.132	0.001949	0.02374	Steatosis
ENSG00000066279	ASPM	0.308	3.132	0.001949	0.02374	Steatosis
ENSG00000088305	DNMT3B	0.138	3.132	0.00195	0.02374	Steatosis
ENSG00000074410	CA12	0.717	3.131	0.001961	0.02386	Steatosis
ENSG00000126460	PRRG2	0.208	3.13	0.001963	0.02388	Steatosis
ENSG00000250608	RP11-933H2.4	-0.169	-3.13	0.001964	0.02388	Steatosis
ENSG00000197451	HNRNPAB	0.145	3.129	0.001973	0.02397	Steatosis
ENSG00000177606	JUN	0.319	3.128	0.001978	0.02401	Steatosis
ENSG00000196787	HIST1H2AG	0.282	3.128	0.001978	0.02401	Steatosis
ENSG00000044574	HSPA5	0.215	3.127	0.001983	0.02405	Steatosis
ENSG00000040199	PHLPP2	0.106	3.127	0.001986	0.02407	Steatosis
ENSG00000274290	HIST1H2BE	0.153	3.126	0.00199	0.0241	Steatosis
ENSG00000279050	PWAR1	-0.162	-3.126	0.001991	0.0241	Steatosis
ENSG00000179520	SLC17A8	-0.358	-3.126	0.001991	0.0241	Steatosis
ENSG00000176857	GJA1P1	-0.415	-3.126	0.001992	0.0241	Steatosis
ENSG00000171747	LGALS4	0.424	3.125	0.001994	0.02411	Steatosis
ENSG00000128185	DGCR6L	-0.128	-3.125	0.001996	0.02412	Steatosis
ENSG00000163875	MEAF6	0.094	3.125	0.001998	0.02413	Steatosis
ENSG00000149646	CNBD2	-0.162	-3.124	0.002002	0.02415	Steatosis
ENSG00000272079	LA16c-380H5.5	0.193	3.124	0.002002	0.02415	Steatosis
ENSG00000179832	MROH1	0.121	3.124	0.002004	0.02417	Steatosis
ENSG00000138061	CYP1B1	0.189	3.123	0.00201	0.02423	Steatosis
ENSG00000141646	SMAD4	-0.049	-3.122	0.002013	0.02424	Steatosis
ENSG00000272989	LINC02012	0.315	3.122	0.002013	0.02424	Steatosis
ENSG00000231473	LINC00441	-0.22	-3.121	0.002021	0.02429	Steatosis
ENSG00000170791	CHCHD7	-0.085	-3.121	0.002021	0.02429	Steatosis
ENSG00000100890	KIAA0391	0.092	3.121	0.002021	0.02429	Steatosis
ENSG00000200312	RN7SKP255	-0.175	-3.121	0.002024	0.02431	Steatosis
ENSG00000132386	SERPINF1	0.13	3.121	0.002025	0.02431	Steatosis
ENSG00000104231	ZFAND1	-0.075	-3.12	0.002028	0.02433	Steatosis
ENSG00000152056	AP1S3	0.199	3.119	0.002034	0.0244	Steatosis
ENSG00000265107	GJA5	0.335	3.117	0.002049	0.02456	Steatosis
ENSG00000088832	FKBP1A	0.081	3.117	0.002051	0.02457	Steatosis
ENSG00000149634	SPATA25	-0.146	-3.116	0.002056	0.0246	Steatosis
ENSG00000242498	ARPIN	0.085	3.116	0.002057	0.0246	Steatosis
ENSG00000273765	RP11-370I10.11	-0.266	-3.116	0.002057	0.0246	Steatosis
ENSG00000198185	ZNF334	-0.21	-3.115	0.00206	0.0246	Steatosis
ENSG00000271074	RP11-212J19.1	-0.565	-3.115	0.00206	0.0246	Steatosis
ENSG00000119888	EPCAM	0.316	3.115	0.00206	0.0246	Steatosis
ENSG00000144481	TRPM8	0.183	3.115	0.002061	0.0246	Steatosis
ENSG00000086696	HSD17B2	-0.161	-3.115	0.002064	0.02462	Steatosis
ENSG00000257434	RP11-81K13.1	-0.421	-3.113	0.002075	0.02474	Steatosis
ENSG00000166479	TMX3	-0.066	-3.112	0.002081	0.02478	Steatosis
ENSG00000047648	ARHGAP6	-0.153	-3.112	0.002082	0.02478	Steatosis
ENSG00000196878	LAMB3	0.25	3.112	0.002082	0.02478	Steatosis
ENSG00000159403	C1R	-0.101	-3.112	0.002084	0.02478	Steatosis
ENSG00000223723	BX842568.2	-0.197	-3.112	0.002084	0.02478	Steatosis
ENSG00000205085	FAM71F2	0.223	3.111	0.002087	0.0248	Steatosis
ENSG00000145832	SLC25A48	-0.425	-3.111	0.002089	0.0248	Steatosis
ENSG00000197265	GTF2E2	-0.076	-3.111	0.00209	0.0248	Steatosis
ENSG00000095564	BTAF1	-0.057	-3.111	0.002092	0.0248	Steatosis
ENSG00000088826	SMOX	0.219	3.11	0.002093	0.0248	Steatosis
ENSG00000168487	BMP1	-0.106	-3.11	0.002093	0.0248	Steatosis
ENSG00000068654	POLR1A	0.085	3.11	0.002095	0.0248	Steatosis
ENSG00000149418	ST14	0.195	3.11	0.002095	0.0248	Steatosis
ENSG00000213024	NUP62	0.141	3.11	0.002096	0.0248	Steatosis
ENSG00000117592	PRDX6	-0.119	-3.11	0.002097	0.0248	Steatosis
ENSG00000196182	STK40	-0.105	-3.11	0.002098	0.0248	Steatosis
ENSG00000141873	SLC39A3	0.137	3.108	0.002107	0.0249	Steatosis
ENSG00000047621	C12orf4	0.079	3.107	0.002115	0.02498	Steatosis
ENSG00000260807	RP11-161M6.2	0.413	3.106	0.002126	0.02509	Steatosis
ENSG00000158296	SLC13A3	0.239	3.106	0.002126	0.02509	Steatosis
ENSG00000174238	PITPNA	0.086	3.105	0.002128	0.02509	Steatosis
ENSG00000157303	SUSD3	0.271	3.105	0.002128	0.02509	Steatosis
ENSG00000080031	PTPRH	-0.209	-3.105	0.00213	0.02509	Steatosis
ENSG00000174989	FBXW8	0.083	3.105	0.002131	0.02509	Steatosis
ENSG00000198203	SULT1C2	0.557	3.104	0.002134	0.02511	Steatosis
ENSG00000148584	A1CF	-0.09	-3.104	0.002135	0.02511	Steatosis
ENSG00000100767	PAPLN	0.257	3.104	0.002139	0.02515	Steatosis
ENSG00000106823	ECM2	-0.106	-3.103	0.002144	0.02518	Steatosis
ENSG00000143653	SCCPDH	-0.11	-3.103	0.002146	0.02518	Steatosis
ENSG00000121621	KIF18A	0.333	3.103	0.002146	0.02518	Steatosis
ENSG00000279145	RP11-547D13.1	-0.141	-3.103	0.002147	0.02518	Steatosis
ENSG00000104626	ERI1	0.088	3.102	0.00215	0.0252	Steatosis
ENSG00000153029	MR1	0.095	3.1	0.002164	0.02536	Steatosis
ENSG00000101695	RNF125	-0.166	-3.1	0.002165	0.02536	Steatosis
ENSG00000026508	CD44	0.168	3.097	0.002185	0.02558	Steatosis
ENSG00000259049	RP11-589M4.1	-0.116	-3.097	0.002189	0.02562	Steatosis
ENSG00000144283	PKP4	0.111	3.096	0.002191	0.02562	Steatosis
ENSG00000230479	AP000695.6	-0.277	-3.096	0.002192	0.02562	Steatosis
ENSG00000278967	RP5-849H19.3	0.14	3.096	0.002194	0.02563	Steatosis
ENSG00000141698	NT5C3B	-0.101	-3.096	0.002196	0.02564	Steatosis
ENSG00000166002	SMCO4	0.122	3.095	0.0022	0.02568	Steatosis
ENSG00000275494	RP11-266L9.8	-0.217	-3.095	0.002202	0.02569	Steatosis
ENSG00000185088	RPS27L	0.143	3.094	0.002207	0.02572	Steatosis
ENSG00000178409	BEND3	0.192	3.094	0.002209	0.02574	Steatosis
ENSG00000049860	HEXB	0.103	3.093	0.002218	0.02582	Steatosis
ENSG00000163435	ELF3	0.279	3.092	0.002219	0.02582	Steatosis
ENSG00000033178	UBA6	0.089	3.092	0.00222	0.02582	Steatosis
ENSG00000100523	DDHD1	0.091	3.092	0.002221	0.02582	Steatosis
ENSG00000183723	CMTM4	0.1	3.092	0.002223	0.02583	Steatosis
ENSG00000073111	MCM2	0.357	3.092	0.002225	0.02584	Steatosis
ENSG00000110330	BIRC2	-0.053	-3.091	0.002227	0.02584	Steatosis
ENSG00000227906	SNAP25-AS1	0.291	3.091	0.002227	0.02584	Steatosis
ENSG00000116117	PARD3B	0.078	3.091	0.002231	0.02588	Steatosis
ENSG00000139899	CBLN3	0.44	3.09	0.002236	0.02592	Steatosis
ENSG00000070526	ST6GALNAC1	0.459	3.089	0.002241	0.02597	Steatosis
ENSG00000105854	PON2	0.107	3.089	0.002246	0.02601	Steatosis
ENSG00000177192	PUS1	0.105	3.088	0.002253	0.02608	Steatosis
ENSG00000143627	PKLR	0.18	3.085	0.002271	0.02627	Steatosis
ENSG00000166750	SLFN5	0.155	3.085	0.002273	0.02628	Steatosis
ENSG00000076053	RBM7	-0.08	-3.085	0.002276	0.0263	Steatosis
ENSG00000141741	MIEN1	-0.098	-3.084	0.002277	0.0263	Steatosis
ENSG00000177839	PCDHB9	-0.324	-3.083	0.002285	0.02637	Steatosis
ENSG00000176659	C20orf197	0.345	3.083	0.002285	0.02637	Steatosis
ENSG00000123989	CHPF	0.126	3.083	0.002286	0.02637	Steatosis
ENSG00000280347	AC000123.2	0.085	3.083	0.002291	0.0264	Steatosis
ENSG00000196588	MKL1	0.084	3.082	0.002292	0.0264	Steatosis
ENSG00000079387	SENP1	0.06	3.082	0.002293	0.0264	Steatosis
ENSG00000170615	SLC26A5	-0.242	-3.082	0.002294	0.0264	Steatosis
ENSG00000185127	C6orf120	-0.078	-3.082	0.002297	0.02641	Steatosis
ENSG00000106333	PCOLCE	-0.257	-3.082	0.002297	0.02641	Steatosis
ENSG00000172878	METAP1D	-0.096	-3.082	0.002298	0.02641	Steatosis
ENSG00000168746	LINC01620	-0.276	-3.081	0.002301	0.02643	Steatosis
ENSG00000247134	RP11-11N9.4	0.378	3.081	0.002306	0.02647	Steatosis
ENSG00000182327	GLTPD2	0.157	3.08	0.002307	0.02647	Steatosis
ENSG00000056586	RC3H2	0.047	3.08	0.002311	0.0265	Steatosis
ENSG00000091622	PITPNM3	-0.213	-3.079	0.002317	0.02654	Steatosis
ENSG00000166025	AMOTL1	-0.125	-3.079	0.002318	0.02654	Steatosis
ENSG00000186300	ZNF555	0.099	3.079	0.002318	0.02654	Steatosis
ENSG00000229534	HNRNPA1P53	-0.322	-3.079	0.002321	0.02657	Steatosis
ENSG00000148153	INIP	0.075	3.078	0.002323	0.02658	Steatosis
ENSG00000273320	RP11-22N19.2	-0.37	-3.078	0.002327	0.02659	Steatosis
ENSG00000105127	AKAP8	-0.065	-3.078	0.002327	0.02659	Steatosis
ENSG00000123454	DBH	-0.297	-3.077	0.00233	0.0266	Steatosis
ENSG00000153487	ING1	-0.106	-3.077	0.00233	0.0266	Steatosis
ENSG00000157927	RADIL	-0.335	-3.076	0.002341	0.0267	Steatosis
ENSG00000162650	ATXN7L2	0.154	3.076	0.002341	0.0267	Steatosis
ENSG00000130005	GAMT	-0.13	-3.075	0.002344	0.02672	Steatosis
ENSG00000235183	RP11-613C6.4	0.3	3.075	0.002351	0.02678	Steatosis
ENSG00000248485	PCP4L1	-0.236	-3.074	0.002357	0.02684	Steatosis
ENSG00000167972	ABCA3	0.143	3.074	0.002359	0.02684	Steatosis
ENSG00000129250	KIF1C	0.103	3.072	0.002368	0.02694	Steatosis
ENSG00000267892	CTD-2540F13.2	-0.284	-3.072	0.002372	0.02697	Steatosis
ENSG00000108039	XPNPEP1	0.061	3.071	0.002375	0.02698	Steatosis
ENSG00000124831	LRRFIP1	-0.09	-3.071	0.002376	0.02698	Steatosis
ENSG00000165121	RP11-213G2.3	-0.087	-3.071	0.002377	0.02698	Steatosis
ENSG00000105088	OLFM2	0.411	3.07	0.002387	0.02708	Steatosis
ENSG00000163884	KLF15	-0.195	-3.069	0.00239	0.0271	Steatosis
ENSG00000125337	KIF25	-0.399	-3.069	0.002394	0.02714	Steatosis
ENSG00000104833	TUBB4A	0.498	3.069	0.002397	0.02715	Steatosis
ENSG00000214888	XXyac-YM21GA2.7	0.427	3.068	0.002398	0.02715	Steatosis
ENSG00000140386	SCAPER	-0.086	-3.067	0.002407	0.02724	Steatosis
ENSG00000092621	PHGDH	-0.111	-3.066	0.002416	0.02733	Steatosis
ENSG00000140497	SCAMP2	0.072	3.066	0.00242	0.02735	Steatosis
ENSG00000118096	IFT46	-0.086	-3.066	0.002421	0.02735	Steatosis
ENSG00000134874	DZIP1	0.143	3.065	0.002423	0.02736	Steatosis
ENSG00000221817	PPP3CB-AS1	-0.099	-3.065	0.002424	0.02736	Steatosis
ENSG00000108179	PPIF	0.211	3.065	0.002428	0.0274	Steatosis
ENSG00000174326	SLC16A11	0.277	3.064	0.002432	0.02743	Steatosis
ENSG00000163673	DCLK3	-0.426	-3.064	0.002435	0.02745	Steatosis
ENSG00000243323	PTPRVP	0.222	3.062	0.002446	0.02756	Steatosis
ENSG00000122952	ZWINT	0.321	3.062	0.002449	0.02758	Steatosis
[truncated: 7,323 more rows]
