# Supplementary material for: Cross-tissue omics analysis discovers ten adipose genes encoding secreted proteins in obesity-related non-alcoholic fatty liver disease
Source: eBioMedicine. 2023 May 22;92:104620. doi: 10.1016/j.ebiom.2023.104620 (PMC10277924; doi:10.1016/j.ebiom.2023.104620)
Supplement: Supplementary Table S11 [file mmc10.xlsx]

## Sheet: supplement_table_knockdownde_CC
Supplementary Table 11: Differential expression (DE) statistics from CCDC80 siRNA knockdown experiment in human SGBS preadipocyte cell culture (for descriptions of the columns, please see the table footnote).
Ensembl ID	Gene	logFC	T-statistic	P-value	Adj. p-value	DE timepoint [Baseline, 24h, 4D, or 7D]
ENSG00000091986	CCDC80	-1.673	-15.296	3.606e-12	1.197e-09	Baseline
ENSG00000167772	ANGPTL4	0.795	5.282	4.188e-05	0.006952	Baseline
ENSG00000091986	CCDC80	-2.631	-12.932	7.159e-11	2.42e-08	24h
ENSG00000137713	PPP2R1B	1.177	5.981	9.312e-06	0.001574	24h
ENSG00000017427	IGF1	-1.08	-5.277	4.281e-05	0.003048	24h
ENSG00000106483	SFRP4	-0.934	-5.254	4.508e-05	0.003048	24h
ENSG00000123689	G0S2	-0.854	-5.274	4.318e-05	0.003048	24h
ENSG00000148848	ADAM12	0.552	4.1	0.0006091	0.03431	24h
ENSG00000091986	CCDC80	-3.067	-9.786	7.71e-09	2.791e-06	4D
ENSG00000148848	ADAM12	0.687	6.43	3.713e-06	0.0006721	4D
ENSG00000012660	ELOVL5	-0.647	-6.179	6.251e-06	0.0007543	4D
ENSG00000175445	LPL	0.717	5.595	2.172e-05	0.001966	4D
ENSG00000130508	PXDN	0.57	5.396	3.346e-05	0.002423	4D
ENSG00000137713	PPP2R1B	0.924	5.107	6.334e-05	0.003822	4D
ENSG00000017427	IGF1	-1.276	-4.759	0.0001379	0.007133	4D
ENSG00000138356	AOX1	-0.561	-4.479	0.0002592	0.01043	4D
ENSG00000154856	APCDD1	0.854	4.479	0.0002591	0.01043	4D
ENSG00000131016	AKAP12	-0.525	-4.103	0.0006095	0.02206	4D
ENSG00000117318	ID3	0.519	3.922	0.0009202	0.03028	4D
ENSG00000000971	CFH	-0.817	-3.804	0.001205	0.03383	4D
ENSG00000106366	SERPINE1	0.453	3.8	0.001215	0.03383	4D
ENSG00000186951	PPARA	0.658	3.667	0.001647	0.04259	4D
ENSG00000143196	DPT	0.86	3.636	0.001767	0.04264	4D
ENSG00000091986	CCDC80	-3.104	-6.41	3.181e-05	0.01183	7D
ENSG00000131069	ACSS2	1.868	5.474	0.0001365	0.02111	7D
ENSG00000158445	KCNB1	4.82	5.339	0.0001702	0.02111	7D
ENSG00000062282	DGAT2	1.588	4.613	0.0005803	0.02825	7D
ENSG00000106483	SFRP4	-1.196	-4.724	0.0004787	0.02825	7D
ENSG00000134324	LPIN1	1.664	4.631	0.0005624	0.02825	7D
ENSG00000134962	KLB	1.762	4.933	0.0003349	0.02825	7D
ENSG00000137713	PPP2R1B	0.962	4.587	0.0006075	0.02825	7D
ENSG00000175445	LPL	2.597	4.488	0.0007215	0.02982	7D
ENSG00000072310	SREBF1	1.547	4.388	0.0008608	0.03202	7D
ENSG00000117318	ID3	-1.709	-4.266	0.001069	0.03314	7D
ENSG00000167676	PLIN4	1.32	4.314	0.0009824	0.03314	7D
ENSG00000124253	PCK1	1.762	4.145	0.001328	0.03389	7D
ENSG00000169692	AGPAT2	1.193	4.129	0.001366	0.03389	7D
ENSG00000174804	FZD4	1.236	4.139	0.001342	0.03389	7D
ENSG00000104325	DECR1	0.767	4.062	0.001542	0.03586	7D
ENSG00000159399	HK2	1.193	4.014	0.001681	0.03678	7D
ENSG00000093144	ECHDC1	0.863	3.893	0.002094	0.04327	7D
ENSG00000056998	GYG2	1.617	3.732	0.002808	0.04379	7D
ENSG00000099194	SCD	1.079	3.673	0.003133	0.04379	7D
ENSG00000100644	HIF1A	-1.205	-3.617	0.003474	0.04379	7D
ENSG00000103064	SLC7A6	1.378	3.827	0.002362	0.04379	7D
ENSG00000106546	AHR	-1.314	-3.658	0.003219	0.04379	7D
ENSG00000135424	ITGA7	1.564	3.727	0.002838	0.04379	7D
ENSG00000138413	IDH1	0.768	3.647	0.003285	0.04379	7D
ENSG00000150093	ITGB1	-0.813	-3.595	0.003615	0.04379	7D
ENSG00000152926	ZNF117	1.273	3.619	0.00346	0.04379	7D
ENSG00000154856	APCDD1	1.477	3.601	0.003577	0.04379	7D
ENSG00000169710	FASN	1.952	3.785	0.00255	0.04379	7D
ENSG00000186205	MARC1	1.918	3.674	0.003126	0.04379	7D
ENSG00000187288	CIDEC	1.315	3.59	0.003649	0.04379	7D
Ensembl ID	Ensembl ID of DE gene from the siRNA knockdown experiment.
Gene	Gene symbol of DE gene.
logFC	Log fold-change in expression between knockdown and scramble (control) conditions. Genes with logFC<0 are downregulated in the knockdown, and those with logFC>0 are upregulated in the knockdown.
T-statistic	T-statistic computed from limma-voom DE pipeline for differences in expression between knockdown and scramble conditions.
P-value	P-value for differences in expression between knockdown and scramble conditions.
Adj. p-value	P-value adjusted for multiple testing using Benjamini-Hochberg procedure. Significant DE genes are defined as those with Adj. p-value<0.05.
DE timepoint [Baseline, 24h, 4D, or 7D]	Timepoint of the adipogenesis experiment in which the gene was differentially expressed.
