# Supplementary material for: Cross-tissue omics analysis discovers ten adipose genes encoding secreted proteins in obesity-related non-alcoholic fatty liver disease
Source: eBioMedicine. 2023 May 22;92:104620. doi: 10.1016/j.ebiom.2023.104620 (PMC10277924; doi:10.1016/j.ebiom.2023.104620)
Supplement: Supplementary Table S12 [file mmc11.xlsx]

## Sheet: supplement_table_knockdownde_SO
Supplementary Table 12: Differential expression (DE) statistics from SOD3 siRNA knockdown experiment in human SGBS preadipocyte cell culture (for descriptions of the columns, please see the table footnote).
Ensembl ID	Gene	logFC	T-statistic	P-value	Adj. p-value	DE timepoint [Baseline, 24h, 4D, or 7D]
ENSG00000109610	SOD3	-2.449	-8.978	3.824e-12	1.308e-09	24h
ENSG00000106483	SFRP4	-1.124	-7.071	3.844e-09	5.982e-07	24h
ENSG00000123689	G0S2	-0.963	-6.987	5.248e-09	5.982e-07	24h
ENSG00000017427	IGF1	-1.282	-6.405	4.417e-08	3.777e-06	24h
ENSG00000137713	PPP2R1B	1.18	6.059	1.565e-07	1.071e-05	24h
ENSG00000162496	DHRS3	-0.906	-5.938	2.43e-07	1.385e-05	24h
ENSG00000148848	ADAM12	0.629	5.186	3.598e-06	0.0001758	24h
ENSG00000108848	LUC7L3	0.661	4.571	3.04e-05	0.0013	24h
ENSG00000152952	PLOD2	-0.555	-4.313	7.227e-05	0.002746	24h
ENSG00000150687	PRSS23	-0.485	-4.043	0.0001756	0.006006	24h
ENSG00000141027	NCOR1	0.594	4.001	0.0002013	0.006259	24h
ENSG00000131016	AKAP12	-0.444	-3.868	0.0003078	0.008774	24h
ENSG00000106366	SERPINE1	-0.388	-3.581	0.0007544	0.01985	24h
ENSG00000130508	PXDN	0.359	3.386	0.001357	0.02901	24h
ENSG00000171914	TLN2	0.556	3.389	0.001346	0.02901	24h
ENSG00000198408	MGEA5	0.508	3.41	0.001265	0.02901	24h
ENSG00000091986	CCDC80	-0.346	-3.346	0.001532	0.03082	24h
ENSG00000198363	ASPH	0.367	3.161	0.002621	0.04979	24h
ENSG00000123689	G0S2	-1.018	-10.541	3.007e-25	1.079e-22	4D
ENSG00000109610	SOD3	-4.338	-7.784	1.181e-14	2.119e-12	4D
ENSG00000091986	CCDC80	-0.553	-5.87	5.172e-09	5.51e-07	4D
ENSG00000130508	PXDN	0.59	5.841	6.14e-09	5.51e-07	4D
ENSG00000176485	PLA2G16	-0.577	-5.01	5.963e-07	4.282e-05	4D
ENSG00000099860	GADD45B	0.592	4.91	9.955e-07	5.956e-05	4D
ENSG00000106366	SERPINE1	0.458	4.616	4.197e-06	0.0001883	4D
ENSG00000167588	GPD1	-0.548	-4.631	3.897e-06	0.0001883	4D
ENSG00000185950	IRS2	0.539	4.566	5.297e-06	0.0002113	4D
ENSG00000177666	PNPLA2	-0.497	-4.499	7.28e-06	0.0002614	4D
ENSG00000221968	FADS3	-0.698	-4.121	3.939e-05	0.001286	4D
ENSG00000138356	AOX1	-0.521	-4.033	5.73e-05	0.001714	4D
ENSG00000197766	CFD	-0.674	-4	6.597e-05	0.001822	4D
ENSG00000120158	RCL1	1.183	3.964	7.662e-05	0.001965	4D
ENSG00000105835	NAMPT	0.416	3.922	9.097e-05	0.002041	4D
ENSG00000134013	LOXL2	0.412	3.938	8.529e-05	0.002041	4D
ENSG00000173432	SAA1	0.535	3.762	0.0001743	0.003681	4D
ENSG00000174697	LEP	-0.651	-3.731	0.0001966	0.003922	4D
ENSG00000138685	FGF2	0.632	3.7	0.0002222	0.004198	4D
ENSG00000080839	RBL1	-2.518	-3.683	0.0002375	0.004263	4D
ENSG00000137309	HMGA1	0.442	3.651	0.0002691	0.004601	4D
ENSG00000054793	ATP9A	0.887	3.592	0.0003373	0.005461	4D
ENSG00000128607	KLHDC10	0.706	3.582	0.0003499	0.005461	4D
ENSG00000100644	HIF1A	0.37	3.566	0.0003716	0.005559	4D
ENSG00000135272	MDFIC	-0.638	-3.539	0.0004116	0.005819	4D
ENSG00000221869	CEBPD	0.382	3.533	0.0004214	0.005819	4D
ENSG00000117318	ID3	0.424	3.359	0.000799	0.01062	4D
ENSG00000167468	GPX4	0.374	3.306	0.0009666	0.01239	4D
ENSG00000105971	CAV2	-0.403	-3.223	0.001289	0.01596	4D
ENSG00000017427	IGF1	-0.83	-3.168	0.001561	0.01849	4D
ENSG00000144810	COL8A1	0.361	3.161	0.001597	0.01849	4D
ENSG00000175745	NR2F1	-0.589	-3.107	0.001921	0.02155	4D
ENSG00000108960	MMD	0.536	3.035	0.002441	0.02655	4D
ENSG00000163884	KLF15	-0.665	-2.982	0.002899	0.03061	4D
ENSG00000116871	MAP7D1	-0.481	-2.928	0.003453	0.03542	4D
ENSG00000262454	RP11-65J21.3	1.723	2.914	0.003612	0.03601	4D
ENSG00000124762	CDKN1A	0.3	2.902	0.003753	0.03642	4D
ENSG00000154856	APCDD1	0.442	2.86	0.004285	0.04048	4D
ENSG00000170525	PFKFB3	0.459	2.835	0.004633	0.04222	4D
ENSG00000187288	CIDEC	-0.354	-2.83	0.004704	0.04222	4D
ENSG00000188811	NHLRC3	1.437	2.797	0.005211	0.04563	4D
ENSG00000167772	ANGPTL4	0.294	2.782	0.00546	0.04667	4D
ENSG00000109610	SOD3	-3.774	-7.776	7.455e-06	0.002803	7D
Ensembl ID	Ensembl ID of DE gene from the siRNA knockdown experiment.
Gene	Gene symbol of DE gene.
logFC	Log fold-change in expression between knockdown and scramble (control) conditions. Genes with logFC<0 are downregulated in the knockdown, and those with logFC>0 are upregulated in the knockdown.
T-statistic	T-statistic computed from limma-voom DE pipeline for differences in expression between knockdown and scramble conditions.
P-value	P-value for differences in expression between knockdown and scramble conditions.
Adj. p-value	P-value adjusted for multiple testing using Benjamini-Hochberg procedure. Significant DE genes are defined as those with Adj. p-value<0.05.
DE timepoint [Baseline, 24h, 4D, or 7D]	Timepoint of the adipogenesis experiment in which the gene was differentially expressed.
