# Supplementary material for: Cross-tissue omics analysis discovers ten adipose genes encoding secreted proteins in obesity-related non-alcoholic fatty liver disease
Source: eBioMedicine. 2023 May 22;92:104620. doi: 10.1016/j.ebiom.2023.104620 (PMC10277924; doi:10.1016/j.ebiom.2023.104620)
Supplement: Supplementary Table S13 [file mmc12.xlsx]

## Sheet: supplement_table_hepg2de_CCDC80
Supplementary Table 13: Differential expression (DE) statistics from the CCDC80 and SOD3 recombinant protein treatment experiments in human liver HepG2 cells (for descriptions of the columns, please see the table footnote).
Ensembl ID	Gene	logFC	T-statistic	P-value	Adj. p-value	Protein treatment
ENSG00000112159	MDN1	-0.852	-5.276	0.0003166	0.01456	CCDC80
ENSG00000116044	NFE2L2	-0.449	-4.746	0.0007057	0.01623	CCDC80
ENSG00000118482	PHF3	-0.525	-4.232	0.001596	0.02447	CCDC80
ENSG00000186951	PPARA	-0.866	-4.052	0.002141	0.02462	CCDC80
ENSG00000075292	ZNF638	-0.528	-3.811	0.003193	0.02801	CCDC80
ENSG00000124003	MOGAT1	-1.539	-3.731	0.003654	0.02801	CCDC80
ENSG00000143641	GALNT2	0.848	3.631	0.004325	0.02842	CCDC80
ENSG00000106069	CHN2	-0.894	-3.378	0.006656	0.03827	CCDC80
ENSG00000129596	CDO1	2.264	3.305	0.007553	0.03861	CCDC80
ENSG00000132541	HRSP12	-1.537	-4.279	0.002033	0.04473	SOD3
ENSG00000133135	RNF128	-1.93	-4.421	0.001652	0.04473	SOD3
Ensembl ID	Ensembl ID of DE gene from the recombinant protein treatment experiment.
Gene	Gene symbol of DE gene.
logFC	Log fold-change in expression between protein treatment and control conditions. Genes with logFC<0 are downregulated in the protein treatment, and those with logFC>0 are upregulated in the protein treatment.
T-statistic	T-statistic computed from limma-voom DE pipeline for differences in expression between protein treatment and control conditions.
P-value	P-value for differences in expression between protein treatment and control conditions.
Adj. p-value	P-value adjusted for multiple testing using Benjamini-Hochberg procedure (FDR<0.05). Significant DE genes are defined as those with Adj. p-value<0.05 (i.e. FDR<0.05).
Protein treatment	Recombinant protein used to treat human liver HepG2 cells in the experiment (either CCDC80 or SOD3).
